# Supplementary material for: A Comprehensive Genetic Analysis of Candidate Genes Regulating Response to Trypanosoma congolense Infection in Mice
Source: PLoS Negl Trop Dis. 2010 Nov 9;4(11):e880. doi: 10.1371/journal.pntd.0000880 (PMC2976683; doi:10.1371/journal.pntd.0000880)
Supplement: Data S2 — GenesAndHaplotypes.xls. Haplotype block alleles across QTL regions (1.02 MB XLS) [file pntd.0000880.s002.xls]

## Sheet: GenesAndHaplotypesHaplotypeOrie
Genes in or adjacent to haplotype blocks where at least one of A/J BALB/c or C3H/HeJ n had a different haplotype allele from C57BL/6									Allele carried by each strain					Position of haplotype block relative to gene
Locus	chr	Gene_Start	Gene_End	Ens_Gene_ID	Ext_ID	Haplotype start	Haplotype End	Strand	C57BL/6	A/J	BALB/c	129	C3H/HeJ	RelativePosition
Tir1-F6	17	33692664	33744703	ENSMUSG00000024300	Myo1f	33678537	33678887	1	1	2	3	1	2	proximal downstream haplotype
Tir1-F6	17	33570612	33571071	ENSMUSG00000067416	CT030734.24	33678537	33678887	1	1	2	3	1	2	distal upstream haplotype
Tir1-F6	17	33661169	33690712	ENSMUSG00000024299	Adamts10	33679027	33913135	1	1	2	3	1	2
Tir1-F6	17	33692664	33744703	ENSMUSG00000024300	Myo1f	33679027	33913135	1	1	2	3	1	2
Tir1-F6	17	33766047	33768657	ENSMUSG00000073423	Zfp414	33679027	33913135	1	1	2	3	1	2
Tir1-F6	17	33775047	33782645	ENSMUSG00000032739	Pram1	33679027	33913135	1	1	2	3	1	2
Tir1-F6	17	33783178	33822363	ENSMUSG00000059208	Hnrnpm	33679027	33913135	-1	1	2	3	1	2
Tir1-F6	17	33825041	33855598	ENSMUSG00000079557	2002-03-01	33679027	33913135	-1	1	2	3	1	2
Tir1-F6	17	33883543	33897242	ENSMUSG00000077450	Rab11b	33679027	33913135	-1	1	2	3	1	2
Tir1-F6	17	33911849	33918488	ENSMUSG00000002289	Angptl4	33679027	33913135	-1	1	2	3	1	2
Tir1-F6	17	33947468	33959859	ENSMUSG00000042099	Kank3	33915389	33915975	1	1	2	3	1	2	proximal downstream haplotype
Tir1-F6	17	33883543	33897242	ENSMUSG00000077450	Rab11b	33915389	33915975	-1	1	2	3	1	2	distal downstream haplotype
Tir1-F6	17	33911849	33918488	ENSMUSG00000002289	Angptl4	33917144	34002585	-1	1	2	3	1	2
Tir1-F6	17	33947468	33959859	ENSMUSG00000042099	Kank3	33917144	34002585	1	1	2	3	1	2
Tir1-F6	17	33959997	33961440	ENSMUSG00000067288	Rps28	33917144	34002585	-1	1	2	3	1	2
Tir1-F6	17	33961552	33975253	ENSMUSG00000041881	Ndufa7	33917144	34002585	1	1	2	3	1	2
Tir1-F6	17	33980036	33985698	ENSMUSG00000002308	Cd320	33917144	34002585	1	1	2	3	1	2
Tir1-F6	17	34046463	34052461	ENSMUSG00000002307	Daxx	34034400	34097195	1	1	2	3	1	2
Tir1-F6	17	34053131	34056269	ENSMUSG00000051390	Zbtb22	34034400	34097195	1	1	2	3	1	2
Tir1-F6	17	34056423	34066235	ENSMUSG00000024308	Tapbp	34034400	34097195	1	1	2	3	1	2
Tir1-F6	17	34066840	34074628	ENSMUSG00000041354	Rgl2	34034400	34097195	1	1	2	3	1	2
Tir1-F6	17	34075872	34077274	ENSMUSG00000024309	H2-Ke2	34034400	34097195	-1	1	2	3	1	2
Tir1-F6	17	34077668	34086639	ENSMUSG00000024312	Wdr46	34034400	34097195	1	1	2	3	1	2
Tir1-F6	17	34087092	34088207	ENSMUSG00000067370	B3galt4	34034400	34097195	-1	1	2	3	1	2
Tir1-F6	17	34088948	34092608	ENSMUSG00000008668	Rps18	34034400	34097195	-1	1	2	3	1	2
Tir1-F6	17	34092827	34103433	ENSMUSG00000024319	Vps52	34034400	34097195	1	1	2	3	1	2
Tir1-F6	17	34096608	34096715	ENSMUSG00000084601	U6	34034400	34097195	1	1	2	3	1	2
Tir1-F6	17	34092827	34103433	ENSMUSG00000024319	Vps52	34097825	34110468	1	1	2	3	4	5
Tir1-F6	17	34112135	34115735	ENSMUSG00000067203	CR974462.5-1	34111118	34124030	-1	1	2	3	4	5
Tir1-F6	17	34118437	34122296	ENSMUSG00000054354	AA388235	34111118	34124030	1	1	2	3	4	5
Tir1-F6	17	34132973	34137229	ENSMUSG00000061232	H2-K1	34128597	34138562	-1	1	2	3	4	5
Tir1-F6	17	34158032	34161600	ENSMUSG00000024325	Ring1	34139878	34144018	-1	1	2	3	4	5	proximal upstream haplotype
Tir1-F6	17	34132973	34137229	ENSMUSG00000061232	H2-K1	34139878	34144018	-1	1	2	3	4	5	distal downstream haplotype
Tir2-F12	5	73357047	73365944	ENSMUSG00000063656	AC108848.12	73328461	73333959	-1	1	2	3	3	1	proximal upstream haplotype
Tir2-F12	5	73305535	73306181	ENSMUSG00000052154	AC158939.9	73328461	73333959	-1	1	2	3	3	1	distal downstream haplotype
Tir2-F12	5	73305612	73369619	ENSMUSG00000036087	Slain2	73337148	73373313	1	1	1	1	1	2
Tir2-F12	5	73357047	73365944	ENSMUSG00000063656	AC108848.12	73337148	73373313	-1	1	1	1	1	2
Tir2-F12	5	73398143	73405905	ENSMUSG00000029219	Slc10a4	73373763	73389275	1	1	2	2	2	3	proximal downstream haplotype
Tir2-F12	5	73357047	73365944	ENSMUSG00000063656	AC108848.12	73373763	73389275	-1	1	2	2	2	3	distal downstream haplotype
Tir2-F12	5	73398143	73405905	ENSMUSG00000029219	Slc10a4	73391635	73403762	1	1	2	3	2	1
Tir2-F12	5	73398143	73405905	ENSMUSG00000029219	Slc10a4	73404034	73407387	1	1	2	2	3	2
Tir2-F12	5	73404738	73408615	ENSMUSG00000081849	AC108848.4	73404034	73407387	1	1	2	2	3	2
Tir2-F12	5	73404738	73408615	ENSMUSG00000081849	AC108848.4	73407694	73462004	1	1	2	2	2	2
Tir2-F12	5	73411430	73647857	ENSMUSG00000070733	Fryl	73407694	73462004	-1	1	2	2	2	2
Tir2-F12	5	73684063	73705323	ENSMUSG00000029152	Ociad1	73462049	73470854	1	1	2	2	3	4	proximal downstream haplotype
Tir2-F12	5	73404738	73408615	ENSMUSG00000081849	AC108848.4	73462049	73470854	1	1	2	2	3	4	distal upstream haplotype
Tir2-F12	5	73684063	73705323	ENSMUSG00000029152	Ociad1	73471222	73474544	1	1	2	1	1	3	proximal downstream haplotype
Tir2-F12	5	73404738	73408615	ENSMUSG00000081849	AC108848.4	73471222	73474544	1	1	2	1	1	3	distal upstream haplotype
Tir2-F12	5	73684063	73705323	ENSMUSG00000029152	Ociad1	73481327	73516039	1	1	1	1	1	2	proximal downstream haplotype
Tir2-F12	5	73404738	73408615	ENSMUSG00000081849	AC108848.4	73481327	73516039	1	1	1	1	1	2	distal upstream haplotype
Tir2-F12	5	73411430	73647857	ENSMUSG00000070733	Fryl	73516321	73715651	-1	1	2	2	2	3
Tir2-F12	5	73684063	73705323	ENSMUSG00000029152	Ociad1	73516321	73715651	1	1	2	2	2	3
Tir2-F12	5	73713438	73729878	ENSMUSG00000029153	Ociad2	73516321	73715651	-1	1	2	2	2	3
Tir2-F12	5	73797317	73844664	ENSMUSG00000029154	C130090K23Rik	73715709	73716103	1	1	1	1	2	2	proximal downstream haplotype
Tir2-F12	5	73684063	73705323	ENSMUSG00000029152	Ociad1	73715709	73716103	1	1	1	1	2	2	distal upstream haplotype
Tir2-F12	5	73713438	73729878	ENSMUSG00000029153	Ociad2	73716710	73734435	-1	1	2	3	4	5
Tir2-F12	5	73797317	73844664	ENSMUSG00000029154	C130090K23Rik	73744209	73751211	1	1	2	2	1	3	proximal downstream haplotype
Tir2-F12	5	73713438	73729878	ENSMUSG00000029153	Ociad2	73744209	73751211	-1	1	2	2	1	3	distal downstream haplotype
Tir2-F12	5	73797317	73844664	ENSMUSG00000029154	C130090K23Rik	73751546	73751910	1	1	2	3	3	3	proximal downstream haplotype
Tir2-F12	5	73713438	73729878	ENSMUSG00000029153	Ociad2	73751546	73751910	-1	1	2	3	3	3	distal downstream haplotype
Tir2-F12	5	73797317	73844664	ENSMUSG00000029154	C130090K23Rik	73752743	73760773	1	1	2	2	3	4	proximal downstream haplotype
Tir2-F12	5	73713438	73729878	ENSMUSG00000029153	Ociad2	73752743	73760773	-1	1	2	2	3	4	distal downstream haplotype
Tir2-F12	5	73797317	73844664	ENSMUSG00000029154	C130090K23Rik	73762961	73789512	1	1	2	3	2	4	proximal downstream haplotype
Tir2-F12	5	73713438	73729878	ENSMUSG00000029153	Ociad2	73762961	73789512	-1	1	2	3	2	4	distal downstream haplotype
Tir2-F12	5	73797317	73844664	ENSMUSG00000029154	C130090K23Rik	73789901	73790185	1	1	1	1	1	1	proximal downstream haplotype
Tir2-F12	5	73713438	73729878	ENSMUSG00000029153	Ociad2	73789901	73790185	-1	1	1	1	1	1	distal downstream haplotype
Tir2-F12	5	73797317	73844664	ENSMUSG00000029154	C130090K23Rik	73791030	73791877	1	1	2	2	3	1	proximal downstream haplotype
Tir2-F12	5	73713438	73729878	ENSMUSG00000029153	Ociad2	73791030	73791877	-1	1	2	2	3	1	distal downstream haplotype
Tir2-F12	5	73797317	73844664	ENSMUSG00000029154	C130090K23Rik	73793574	73849611	1	1	2	2	1	1
Tir2-F12	5	73867683	73868592	ENSMUSG00000082039	AC134551.1	73849774	73850130	-1	1	1	1	1	2	proximal upstream haplotype
Tir2-F12	5	73797317	73844664	ENSMUSG00000029154	C130090K23Rik	73849774	73850130	1	1	1	1	1	2	distal upstream haplotype
Tir2-F12	5	73867683	73868592	ENSMUSG00000082039	AC134551.1	73857831	73876003	-1	1	2	2	3	4
Tir2-F12	5	73872328	73952029	ENSMUSG00000051674	Dcun1d4	73857831	73876003	1	1	2	2	3	4
Tir2-F12	5	73872328	73952029	ENSMUSG00000051674	Dcun1d4	73876471	74007074	1	1	2	2	1	3
Tir2-F12	5	73997882	74023667	ENSMUSG00000067206	Lrrc66	73876471	74007074	-1	1	2	2	1	3
Tir2-F12	5	74026490	74038983	ENSMUSG00000029156	Sgcb	74007229	74019568	-1	1	2	2	1	3	proximal upstream haplotype
Tir2-F12	5	73872328	73952029	ENSMUSG00000051674	Dcun1d4	74007229	74019568	1	1	2	2	1	3	distal upstream haplotype
Tir2-F12	5	73997882	74023667	ENSMUSG00000067206	Lrrc66	74019642	74029056	-1	1	2	2	1	3
Tir2-F12	5	74026490	74038983	ENSMUSG00000029156	Sgcb	74019642	74029056	-1	1	2	2	1	3
Tir2-F12	5	74042621	74204509	ENSMUSG00000029155	Spata18	74039897	74083040	1	1	2	3	2	4
Tir2-F12	5	74394487	74464445	ENSMUSG00000054814	Usp46	74092995	74093236	-1	1	1	2	1	3	proximal upstream haplotype
Tir2-F12	5	74026490	74038983	ENSMUSG00000029156	Sgcb	74092995	74093236	-1	1	1	2	1	3	distal downstream haplotype
Tir2-F12	5	74394487	74464445	ENSMUSG00000054814	Usp46	74093359	74110736	-1	1	2	2	3	4	proximal upstream haplotype
Tir2-F12	5	74026490	74038983	ENSMUSG00000029156	Sgcb	74093359	74110736	-1	1	2	2	3	4	distal downstream haplotype
Tir2-F12	5	74394487	74464445	ENSMUSG00000054814	Usp46	74110977	74130174	-1	1	2	2	3	4	proximal upstream haplotype
Tir2-F12	5	74026490	74038983	ENSMUSG00000029156	Sgcb	74110977	74130174	-1	1	2	2	3	4	distal downstream haplotype
Tir2-F12	5	74394487	74464445	ENSMUSG00000054814	Usp46	74130591	74132791	-1	1	1	1	1	2	proximal upstream haplotype
Tir2-F12	5	74026490	74038983	ENSMUSG00000029156	Sgcb	74130591	74132791	-1	1	1	1	1	2	distal downstream haplotype
Tir2-F12	5	74394487	74464445	ENSMUSG00000054814	Usp46	74132931	74141642	-1	1	1	2	3	4	proximal upstream haplotype
Tir2-F12	5	74026490	74038983	ENSMUSG00000029156	Sgcb	74132931	74141642	-1	1	1	2	3	4	distal downstream haplotype
Tir2-F6	5	71834063	71939444	ENSMUSG00000049387	Cox7b2	71497874	71528118	-1	1	1	2	1	1	proximal upstream haplotype
Tir2-F6	5	71352296	71487088	ENSMUSG00000000560	Gabra2	71497874	71528118	-1	1	1	2	1	1	distal downstream haplotype
Tir2-F6	5	71834063	71939444	ENSMUSG00000049387	Cox7b2	71530847	71540184	-1	1	1	1	1	1	proximal upstream haplotype
Tir2-F6	5	71352296	71487088	ENSMUSG00000000560	Gabra2	71530847	71540184	-1	1	1	1	1	1	distal downstream haplotype
Tir2-F6	5	71834063	71939444	ENSMUSG00000049387	Cox7b2	71550323	71699864	-1	1	1	2	1	1	proximal upstream haplotype
Tir2-F6	5	71352296	71487088	ENSMUSG00000000560	Gabra2	71550323	71699864	-1	1	1	2	1	1	distal downstream haplotype
Tir2-F6	5	71834063	71939444	ENSMUSG00000049387	Cox7b2	71702093	72047668	-1	1	1	1	1	1
Tir2-F6	5	71960973	72049547	ENSMUSG00000029211	Gabra4	71702093	72047668	-1	1	1	1	1	1
Tir2-F6	5	72091255	72528467	ENSMUSG00000029212	Gabrb1	72069226	72197896	1	1	1	2	1	1
Tir2-F6	5	72423957	72424727	ENSMUSG00000080736	AC101688.1	72198610	72218071	-1	1	1	2	3	3	proximal upstream haplotype
Tir2-F6	5	71960973	72049547	ENSMUSG00000029211	Gabra4	72198610	72218071	-1	1	1	2	3	3	distal downstream haplotype
Tir2-F6	5	72423957	72424727	ENSMUSG00000080736	AC101688.1	72240593	72362196	-1	1	2	1	2	3	proximal upstream haplotype
Tir2-F6	5	71960973	72049547	ENSMUSG00000029211	Gabra4	72240593	72362196	-1	1	2	1	2	3	distal downstream haplotype
Tir2-F6	5	72423957	72424727	ENSMUSG00000080736	AC101688.1	72362432	72363727	-1	1	1	1	1	2	proximal upstream haplotype
Tir2-F6	5	71960973	72049547	ENSMUSG00000029211	Gabra4	72362432	72363727	-1	1	1	1	1	2	distal downstream haplotype
Tir2-F6	5	72423957	72424727	ENSMUSG00000080736	AC101688.1	72363913	72367766	-1	1	1	1	1	2	proximal upstream haplotype
Tir2-F6	5	71960973	72049547	ENSMUSG00000029211	Gabra4	72363913	72367766	-1	1	1	1	1	2	distal downstream haplotype
Tir2-F6	5	72423957	72424727	ENSMUSG00000080736	AC101688.1	72367891	72446901	-1	1	1	1	1	2
Tir2-F6	5	72438444	72438818	ENSMUSG00000082705	AC122915.2	72367891	72446901	1	1	1	1	1	2
Tir2-F6	5	72091255	72528467	ENSMUSG00000029212	Gabrb1	72447652	72564871	1	1	1	2	1	3
Tir2-F6	5	72550266	72559398	ENSMUSG00000029213	Commd8	72447652	72564871	-1	1	1	2	1	3
Tir2-F6	5	72594582	72690004	ENSMUSG00000046808	Atp10d	72565213	72579931	1	1	1	1	2	3	proximal downstream haplotype
Tir2-F6	5	72550266	72559398	ENSMUSG00000029213	Commd8	72565213	72579931	-1	1	1	1	2	3	distal downstream haplotype
Tir2-F6	5	72594582	72690004	ENSMUSG00000046808	Atp10d	72584922	72625343	1	1	1	1	1	2
Tir2-F6	5	72594582	72690004	ENSMUSG00000046808	Atp10d	72636997	72816825	1	1	1	2	1	3
Tir2-F6	5	72691265	72895447	ENSMUSG00000005220	Corin	72636997	72816825	-1	1	1	2	1	3
Tir2-F6	5	72809952	72810058	ENSMUSG00000065000	U6	72636997	72816825	-1	1	1	2	1	3
Tir2-F6	5	72691265	72895447	ENSMUSG00000005220	Corin	72819678	73323927	-1	1	1	1	1	2
Tir2-F6	5	72904543	72950884	ENSMUSG00000072889	Nfxl1	72819678	73323927	-1	1	1	1	1	2
Tir2-F6	5	72948853	72949172	ENSMUSG00000058819	AC161529.4	72819678	73323927	-1	1	1	1	1	2
Tir2-F6	5	72968353	72972323	ENSMUSG00000063935	Zar1	72819678	73323927	-1	1	1	1	1	2
Tir2-F6	5	72972878	72978789	ENSMUSG00000060204	EG545758	72819678	73323927	-1	1	1	1	1	2
Tir2-F6	5	72994940	73033991	ENSMUSG00000067220	Cnga1	72819678	73323927	-1	1	1	1	1	2
Tir2-F6	5	73039035	73062317	ENSMUSG00000067219	Npal1	72819678	73323927	1	1	1	1	1	2
Tir2-F6	5	73087229	73144012	ENSMUSG00000054892	Txk	72819678	73323927	-1	1	1	1	1	2
Tir2-F6	5	73146955	73259698	ENSMUSG00000029217	Tec	72819678	73323927	-1	1	1	1	1	2
Tir2-F6	5	73305535	73306181	ENSMUSG00000052154	AC158939.9	72819678	73323927	-1	1	1	1	1	2
Tir2-F6	5	73305612	73369619	ENSMUSG00000036087	Slain2	72819678	73323927	1	1	1	1	1	2
Tir2-F6	5	73357047	73365944	ENSMUSG00000063656	AC108848.12	73328461	73333959	-1	1	2	3	3	1	proximal upstream haplotype
Tir2-F6	5	73305535	73306181	ENSMUSG00000052154	AC158939.9	73328461	73333959	-1	1	2	3	3	1	distal downstream haplotype
Tir2-F6	5	73305612	73369619	ENSMUSG00000036087	Slain2	73337148	73373313	1	1	1	1	1	2
Tir2-F6	5	73357047	73365944	ENSMUSG00000063656	AC108848.12	73337148	73373313	-1	1	1	1	1	2
Tir2-F6	5	73398143	73405905	ENSMUSG00000029219	Slc10a4	73373763	73389275	1	1	2	2	2	3	proximal downstream haplotype
Tir2-F6	5	73357047	73365944	ENSMUSG00000063656	AC108848.12	73373763	73389275	-1	1	2	2	2	3	distal downstream haplotype
Tir2-F6	5	73398143	73405905	ENSMUSG00000029219	Slc10a4	73391635	73403762	1	1	2	3	2	1
Tir2-F6	5	73398143	73405905	ENSMUSG00000029219	Slc10a4	73404034	73407387	1	1	2	2	3	2
Tir2-F6	5	73404738	73408615	ENSMUSG00000081849	AC108848.4	73404034	73407387	1	1	2	2	3	2
Tir2-F6	5	73404738	73408615	ENSMUSG00000081849	AC108848.4	73407694	73462004	1	1	2	2	2	2
Tir2-F6	5	73411430	73647857	ENSMUSG00000070733	Fryl	73407694	73462004	-1	1	2	2	2	2
Tir2-F6	5	73684063	73705323	ENSMUSG00000029152	Ociad1	73462049	73470854	1	1	2	2	3	4	proximal downstream haplotype
Tir2-F6	5	73404738	73408615	ENSMUSG00000081849	AC108848.4	73462049	73470854	1	1	2	2	3	4	distal upstream haplotype
Tir2-F6	5	73684063	73705323	ENSMUSG00000029152	Ociad1	73471222	73474544	1	1	2	1	1	3	proximal downstream haplotype
Tir2-F6	5	73404738	73408615	ENSMUSG00000081849	AC108848.4	73471222	73474544	1	1	2	1	1	3	distal upstream haplotype
Tir2-F6	5	73684063	73705323	ENSMUSG00000029152	Ociad1	73481327	73516039	1	1	1	1	1	2	proximal downstream haplotype
Tir2-F6	5	73404738	73408615	ENSMUSG00000081849	AC108848.4	73481327	73516039	1	1	1	1	1	2	distal upstream haplotype
Tir2-F6	5	73411430	73647857	ENSMUSG00000070733	Fryl	73516321	73715651	-1	1	2	2	2	3
Tir2-F6	5	73684063	73705323	ENSMUSG00000029152	Ociad1	73516321	73715651	1	1	2	2	2	3
Tir2-F6	5	73713438	73729878	ENSMUSG00000029153	Ociad2	73516321	73715651	-1	1	2	2	2	3
Tir2-F6	5	73797317	73844664	ENSMUSG00000029154	C130090K23Rik	73715709	73716103	1	1	1	1	2	2	proximal downstream haplotype
Tir2-F6	5	73684063	73705323	ENSMUSG00000029152	Ociad1	73715709	73716103	1	1	1	1	2	2	distal upstream haplotype
Tir2-F6	5	73713438	73729878	ENSMUSG00000029153	Ociad2	73716710	73734435	-1	1	2	3	4	5
Tir2-F6	5	73797317	73844664	ENSMUSG00000029154	C130090K23Rik	73744209	73751211	1	1	2	2	1	3	proximal downstream haplotype
Tir2-F6	5	73713438	73729878	ENSMUSG00000029153	Ociad2	73744209	73751211	-1	1	2	2	1	3	distal downstream haplotype
Tir2-F6	5	73797317	73844664	ENSMUSG00000029154	C130090K23Rik	73751546	73751910	1	1	2	3	3	3	proximal downstream haplotype
Tir2-F6	5	73713438	73729878	ENSMUSG00000029153	Ociad2	73751546	73751910	-1	1	2	3	3	3	distal downstream haplotype
Tir2-F6	5	73797317	73844664	ENSMUSG00000029154	C130090K23Rik	73752743	73760773	1	1	2	2	3	4	proximal downstream haplotype
Tir2-F6	5	73713438	73729878	ENSMUSG00000029153	Ociad2	73752743	73760773	-1	1	2	2	3	4	distal downstream haplotype
Tir2-F6	5	73797317	73844664	ENSMUSG00000029154	C130090K23Rik	73762961	73789512	1	1	2	3	2	4	proximal downstream haplotype
Tir2-F6	5	73713438	73729878	ENSMUSG00000029153	Ociad2	73762961	73789512	-1	1	2	3	2	4	distal downstream haplotype
Tir2-F6	5	73797317	73844664	ENSMUSG00000029154	C130090K23Rik	73789901	73790185	1	1	1	1	1	1	proximal downstream haplotype
Tir2-F6	5	73713438	73729878	ENSMUSG00000029153	Ociad2	73789901	73790185	-1	1	1	1	1	1	distal downstream haplotype
Tir2-F6	5	73797317	73844664	ENSMUSG00000029154	C130090K23Rik	73791030	73791877	1	1	2	2	3	1	proximal downstream haplotype
Tir2-F6	5	73713438	73729878	ENSMUSG00000029153	Ociad2	73791030	73791877	-1	1	2	2	3	1	distal downstream haplotype
Tir2-F6	5	73797317	73844664	ENSMUSG00000029154	C130090K23Rik	73793574	73849611	1	1	2	2	1	1
Tir2-F6	5	73867683	73868592	ENSMUSG00000082039	AC134551.1	73849774	73850130	-1	1	1	1	1	2	proximal upstream haplotype
Tir2-F6	5	73797317	73844664	ENSMUSG00000029154	C130090K23Rik	73849774	73850130	1	1	1	1	1	2	distal upstream haplotype
Tir2-F6	5	73867683	73868592	ENSMUSG00000082039	AC134551.1	73857831	73876003	-1	1	2	2	3	4
Tir2-F6	5	73872328	73952029	ENSMUSG00000051674	Dcun1d4	73857831	73876003	1	1	2	2	3	4
Tir2-F6	5	73872328	73952029	ENSMUSG00000051674	Dcun1d4	73876471	74007074	1	1	2	2	1	3
Tir2-F6	5	73997882	74023667	ENSMUSG00000067206	Lrrc66	73876471	74007074	-1	1	2	2	1	3
Tir2-F6	5	74026490	74038983	ENSMUSG00000029156	Sgcb	74007229	74019568	-1	1	2	2	1	3	proximal upstream haplotype
Tir2-F6	5	73872328	73952029	ENSMUSG00000051674	Dcun1d4	74007229	74019568	1	1	2	2	1	3	distal upstream haplotype
Tir2-F6	5	73997882	74023667	ENSMUSG00000067206	Lrrc66	74019642	74029056	-1	1	2	2	1	3
Tir2-F6	5	74026490	74038983	ENSMUSG00000029156	Sgcb	74019642	74029056	-1	1	2	2	1	3
Tir2-F6	5	74042621	74204509	ENSMUSG00000029155	Spata18	74039897	74083040	1	1	2	3	2	4
Tir2-F6	5	74394487	74464445	ENSMUSG00000054814	Usp46	74092995	74093236	-1	1	1	2	1	3	proximal upstream haplotype
Tir2-F6	5	74026490	74038983	ENSMUSG00000029156	Sgcb	74092995	74093236	-1	1	1	2	1	3	distal downstream haplotype
Tir2-F6	5	74394487	74464445	ENSMUSG00000054814	Usp46	74093359	74110736	-1	1	2	2	3	4	proximal upstream haplotype
Tir2-F6	5	74026490	74038983	ENSMUSG00000029156	Sgcb	74093359	74110736	-1	1	2	2	3	4	distal downstream haplotype
Tir2-F6	5	74394487	74464445	ENSMUSG00000054814	Usp46	74110977	74130174	-1	1	2	2	3	4	proximal upstream haplotype
Tir2-F6	5	74026490	74038983	ENSMUSG00000029156	Sgcb	74110977	74130174	-1	1	2	2	3	4	distal downstream haplotype
Tir2-F6	5	74394487	74464445	ENSMUSG00000054814	Usp46	74130591	74132791	-1	1	1	1	1	2	proximal upstream haplotype
Tir2-F6	5	74026490	74038983	ENSMUSG00000029156	Sgcb	74130591	74132791	-1	1	1	1	1	2	distal downstream haplotype
Tir2-F6	5	74394487	74464445	ENSMUSG00000054814	Usp46	74132931	74141642	-1	1	1	2	3	4	proximal upstream haplotype
Tir2-F6	5	74026490	74038983	ENSMUSG00000029156	Sgcb	74132931	74141642	-1	1	1	2	3	4	distal downstream haplotype
Tir2-F6	5	74042621	74204509	ENSMUSG00000029155	Spata18	74142080	74558764	1	1	1	1	1	2
Tir2-F6	5	74394487	74464445	ENSMUSG00000054814	Usp46	74142080	74558764	-1	1	1	1	1	2
Tir2-F6	5	74489085	74491430	ENSMUSG00000053656	2700023E23Rik	74142080	74558764	1	1	1	1	1	2
Tir2-F6	5	74591321	74595503	ENSMUSG00000049907	Rasl11b	74570774	74573672	1	1	1	2	3	4	proximal downstream haplotype
Tir2-F6	5	74489085	74491430	ENSMUSG00000053656	2700023E23Rik	74570774	74573672	1	1	1	2	3	4	distal upstream haplotype
Tir2-F6	5	74591321	74595503	ENSMUSG00000049907	Rasl11b	74574072	74582420	1	1	1	2	3	4	proximal downstream haplotype
Tir2-F6	5	74489085	74491430	ENSMUSG00000053656	2700023E23Rik	74574072	74582420	1	1	1	2	3	4	distal upstream haplotype
Tir2-F6	5	74591321	74595503	ENSMUSG00000049907	Rasl11b	74582902	74589071	1	1	2	2	2	3	proximal downstream haplotype
Tir2-F6	5	74489085	74491430	ENSMUSG00000053656	2700023E23Rik	74582902	74589071	1	1	2	2	2	3	distal upstream haplotype
Tir2-F6	5	74591321	74595503	ENSMUSG00000049907	Rasl11b	74589432	74591784	1	1	2	2	3	2
Tir2-F6	5	74591321	74595503	ENSMUSG00000049907	Rasl11b	74592460	74597498	1	1	2	3	4	5
Tir2-F6	5	74601377	74927767	ENSMUSG00000062110	Scfd2	74597868	74603997	-1	1	2	3	1	4
Tir2-F6	5	74712591	74713054	ENSMUSG00000080700	AC115901.2	74604510	74630908	-1	1	2	3	3	4	proximal upstream haplotype
Tir2-F6	5	74591321	74595503	ENSMUSG00000049907	Rasl11b	74604510	74630908	1	1	2	3	3	4	distal upstream haplotype
Tir2-F6	5	74712591	74713054	ENSMUSG00000080700	AC115901.2	74631059	74631624	-1	1	2	3	3	4	proximal upstream haplotype
Tir2-F6	5	74591321	74595503	ENSMUSG00000049907	Rasl11b	74631059	74631624	1	1	2	3	3	4	distal upstream haplotype
Tir2-F6	5	74712591	74713054	ENSMUSG00000080700	AC115901.2	74631857	74657000	-1	1	2	3	3	4	proximal upstream haplotype
Tir2-F6	5	74591321	74595503	ENSMUSG00000049907	Rasl11b	74631857	74657000	1	1	2	3	3	4	distal upstream haplotype
Tir2-F6	5	74712591	74713054	ENSMUSG00000080700	AC115901.2	74657513	74660934	-1	1	1	2	2	3	proximal upstream haplotype
Tir2-F6	5	74591321	74595503	ENSMUSG00000049907	Rasl11b	74657513	74660934	1	1	1	2	2	3	distal upstream haplotype
Tir2-F6	5	74712591	74713054	ENSMUSG00000080700	AC115901.2	74661435	74662138	-1	1	1	2	1	3	proximal upstream haplotype
Tir2-F6	5	74591321	74595503	ENSMUSG00000049907	Rasl11b	74661435	74662138	1	1	1	2	1	3	distal upstream haplotype
Tir2-F6	5	74712591	74713054	ENSMUSG00000080700	AC115901.2	74662508	74691776	-1	1	2	3	1	4	proximal upstream haplotype
Tir2-F6	5	74591321	74595503	ENSMUSG00000049907	Rasl11b	74662508	74691776	1	1	2	3	1	4	distal upstream haplotype
Tir2-F6	5	74712591	74713054	ENSMUSG00000080700	AC115901.2	74691872	74748519	-1	1	2	3	4	5
Tir2-F6	5	74752591	74754440	ENSMUSG00000084132	AC115901.1	74749794	74755508	-1	1	2	3	4	5
Tir2-F6	5	74931507	74993149	ENSMUSG00000029227	Fip1l1	74757215	74762917	1	1	1	1	1	1	proximal downstream haplotype
Tir2-F6	5	74752591	74754440	ENSMUSG00000084132	AC115901.1	74757215	74762917	-1	1	1	1	1	1	distal downstream haplotype
Tir2-F6	5	74931507	74993149	ENSMUSG00000029227	Fip1l1	74762940	74795290	1	1	1	2	3	3	proximal downstream haplotype
Tir2-F6	5	74752591	74754440	ENSMUSG00000084132	AC115901.1	74762940	74795290	-1	1	1	2	3	3	distal downstream haplotype
Tir2-F6	5	74931507	74993149	ENSMUSG00000029227	Fip1l1	74807190	74881349	1	1	1	2	3	4	proximal downstream haplotype
Tir2-F6	5	74752591	74754440	ENSMUSG00000084132	AC115901.1	74807190	74881349	-1	1	1	2	3	4	distal downstream haplotype
Tir2-F6	5	74931507	74993149	ENSMUSG00000029227	Fip1l1	74885681	74889579	1	1	2	3	4	5	proximal downstream haplotype
Tir2-F6	5	74752591	74754440	ENSMUSG00000084132	AC115901.1	74885681	74889579	-1	1	2	3	4	5	distal downstream haplotype
Tir2-F6	5	74601377	74927767	ENSMUSG00000062110	Scfd2	74890837	74946464	-1	1	1	2	3	4
Tir2-F6	5	74931507	74993149	ENSMUSG00000029227	Fip1l1	74890837	74946464	1	1	1	2	3	4
Tir2-F6	5	74988472	75098936	ENSMUSG00000029228	Lnx1	74947251	74965306	-1	1	2	3	4	1	proximal upstream haplotype
Tir2-F6	5	74752591	74754440	ENSMUSG00000084132	AC115901.1	74947251	74965306	-1	1	2	3	4	1	distal downstream haplotype
Tir2-F6	5	74988472	75098936	ENSMUSG00000029228	Lnx1	74965783	74966804	-1	1	2	2	2	3	proximal upstream haplotype
Tir2-F6	5	74752591	74754440	ENSMUSG00000084132	AC115901.1	74965783	74966804	-1	1	2	2	2	3	distal downstream haplotype
Tir2-F6	5	74988472	75098936	ENSMUSG00000029228	Lnx1	74968019	74968302	-1	1	2	1	1	1	proximal upstream haplotype
Tir2-F6	5	74752591	74754440	ENSMUSG00000084132	AC115901.1	74968019	74968302	-1	1	2	1	1	1	distal downstream haplotype
Tir2-F6	5	74931507	74993149	ENSMUSG00000029227	Fip1l1	74968899	75010701	1	1	2	3	4	1
Tir2-F6	5	74988472	75098936	ENSMUSG00000029228	Lnx1	74968899	75010701	-1	1	2	3	4	1
Tir2-F6	5	75345219	75362393	ENSMUSG00000072874	EG619945	75010811	75035638	1	1	2	3	3	4	proximal downstream haplotype
Tir2-F6	5	74931507	74993149	ENSMUSG00000029227	Fip1l1	75010811	75035638	1	1	2	3	3	4	distal upstream haplotype
Tir2-F6	5	75345219	75362393	ENSMUSG00000072874	EG619945	75036142	75038019	1	1	2	3	3	1	proximal downstream haplotype
Tir2-F6	5	74931507	74993149	ENSMUSG00000029227	Fip1l1	75036142	75038019	1	1	2	3	3	1	distal upstream haplotype
Tir2-F6	5	75345219	75362393	ENSMUSG00000072874	EG619945	75038091	75044035	1	1	2	3	4	1	proximal downstream haplotype
Tir2-F6	5	74931507	74993149	ENSMUSG00000029227	Fip1l1	75038091	75044035	1	1	2	3	4	1	distal upstream haplotype
Tir2-F6	5	75345219	75362393	ENSMUSG00000072874	EG619945	75044459	75056913	1	1	2	3	4	5	proximal downstream haplotype
Tir2-F6	5	74931507	74993149	ENSMUSG00000029227	Fip1l1	75044459	75056913	1	1	2	3	4	5	distal upstream haplotype
Tir2-F6	5	75345219	75362393	ENSMUSG00000072874	EG619945	75057286	75067042	1	1	2	3	4	1	proximal downstream haplotype
Tir2-F6	5	74931507	74993149	ENSMUSG00000029227	Fip1l1	75057286	75067042	1	1	2	3	4	1	distal upstream haplotype
Tir2-F6	5	75345219	75362393	ENSMUSG00000072874	EG619945	75067408	75069487	1	1	2	3	3	1	proximal downstream haplotype
Tir2-F6	5	74931507	74993149	ENSMUSG00000029227	Fip1l1	75067408	75069487	1	1	2	3	3	1	distal upstream haplotype
Tir2-F6	5	75345219	75362393	ENSMUSG00000072874	EG619945	75069593	75069741	1	1	1	2	3	1	proximal downstream haplotype
Tir2-F6	5	74931507	74993149	ENSMUSG00000029227	Fip1l1	75069593	75069741	1	1	1	2	3	1	distal upstream haplotype
Tir2-F6	5	75345219	75362393	ENSMUSG00000072874	EG619945	75069912	75071523	1	1	2	3	1	2	proximal downstream haplotype
Tir2-F6	5	74931507	74993149	ENSMUSG00000029227	Fip1l1	75069912	75071523	1	1	2	3	1	2	distal upstream haplotype
Tir2-F6	5	75345219	75362393	ENSMUSG00000072874	EG619945	75071647	75081199	1	1	2	3	4	5	proximal downstream haplotype
Tir2-F6	5	74931507	74993149	ENSMUSG00000029227	Fip1l1	75071647	75081199	1	1	2	3	4	5	distal upstream haplotype
Tir2-F6	5	75345219	75362393	ENSMUSG00000072874	EG619945	75081314	75089111	1	1	2	3	4	2	proximal downstream haplotype
Tir2-F6	5	74931507	74993149	ENSMUSG00000029227	Fip1l1	75081314	75089111	1	1	2	3	4	2	distal upstream haplotype
Tir2-F6	5	74988472	75098936	ENSMUSG00000029228	Lnx1	75089636	75104083	-1	1	2	3	4	2
Tir2-F6	5	75345219	75362393	ENSMUSG00000072874	EG619945	75104595	75106834	1	1	2	3	2	3	proximal downstream haplotype
Tir2-F6	5	74988472	75098936	ENSMUSG00000029228	Lnx1	75104595	75106834	-1	1	2	3	2	3	distal downstream haplotype
Tir2-F6	5	75345219	75362393	ENSMUSG00000072874	EG619945	75107011	75125369	1	1	2	3	4	3	proximal downstream haplotype
Tir2-F6	5	74988472	75098936	ENSMUSG00000029228	Lnx1	75107011	75125369	-1	1	2	3	4	3	distal downstream haplotype
Tir2-F6	5	75345219	75362393	ENSMUSG00000072874	EG619945	75125465	75186346	1	1	2	3	4	3	proximal downstream haplotype
Tir2-F6	5	74988472	75098936	ENSMUSG00000029228	Lnx1	75125465	75186346	-1	1	2	3	4	3	distal downstream haplotype
Tir2-F6	5	75345219	75362393	ENSMUSG00000072874	EG619945	75186638	75304974	1	1	2	3	1	3	proximal downstream haplotype
Tir2-F6	5	74988472	75098936	ENSMUSG00000029228	Lnx1	75186638	75304974	-1	1	2	3	1	3	distal downstream haplotype
Tir2-F6	5	75345219	75362393	ENSMUSG00000072874	EG619945	75305092	75309936	1	1	2	3	1	3	proximal downstream haplotype
Tir2-F6	5	74988472	75098936	ENSMUSG00000029228	Lnx1	75305092	75309936	-1	1	2	3	1	3	distal downstream haplotype
Tir2-F6	5	75345219	75362393	ENSMUSG00000072874	EG619945	75310020	75316759	1	1	2	3	4	5	proximal downstream haplotype
Tir2-F6	5	74988472	75098936	ENSMUSG00000029228	Lnx1	75310020	75316759	-1	1	2	3	4	5	distal downstream haplotype
Tir2-F6	5	75345219	75362393	ENSMUSG00000072874	EG619945	75317853	75328811	1	1	2	2	1	1	proximal downstream haplotype
Tir2-F6	5	74988472	75098936	ENSMUSG00000029228	Lnx1	75317853	75328811	-1	1	2	2	1	1	distal downstream haplotype
Tir2-F6	5	75345219	75362393	ENSMUSG00000072874	EG619945	75332146	75341471	1	1	2	3	4	3	proximal downstream haplotype
Tir2-F6	5	74988472	75098936	ENSMUSG00000029228	Lnx1	75332146	75341471	-1	1	2	3	4	3	distal downstream haplotype
Tir2-F6	5	75345219	75362393	ENSMUSG00000072874	EG619945	75341666	75350451	1	1	2	3	4	4
Tir2-F6	5	75402451	75440634	ENSMUSG00000029229	Chic2	75350939	75355886	-1	1	2	1	1	1	proximal upstream haplotype
Tir2-F6	5	74988472	75098936	ENSMUSG00000029228	Lnx1	75350939	75355886	-1	1	2	1	1	1	distal downstream haplotype
Tir2-F6	5	75402451	75440634	ENSMUSG00000029229	Chic2	75356324	75359208	-1	1	2	3	1	4	proximal upstream haplotype
Tir2-F6	5	74988472	75098936	ENSMUSG00000029228	Lnx1	75356324	75359208	-1	1	2	3	1	4	distal downstream haplotype
Tir2-F6	5	75402451	75440634	ENSMUSG00000029229	Chic2	75359855	75360280	-1	1	2	3	2	1	proximal upstream haplotype
Tir2-F6	5	74988472	75098936	ENSMUSG00000029228	Lnx1	75359855	75360280	-1	1	2	3	2	1	distal downstream haplotype
Tir2-F6	5	75402451	75440634	ENSMUSG00000029229	Chic2	75361948	75362301	-1	1	2	3	2	4	proximal upstream haplotype
Tir2-F6	5	74988472	75098936	ENSMUSG00000029228	Lnx1	75361948	75362301	-1	1	2	3	2	4	distal downstream haplotype
Tir2-F6	5	75402451	75440634	ENSMUSG00000029229	Chic2	75362516	75435887	-1	1	2	3	4	5
Tir2-F6	5	75471489	75473918	ENSMUSG00000035946	Gsx2	75436876	75439089	1	1	2	1	1	3	proximal downstream haplotype
Tir2-F6	5	75345219	75362393	ENSMUSG00000072874	EG619945	75436876	75439089	1	1	2	1	1	3	distal upstream haplotype
Tir2-F6	5	75471489	75473918	ENSMUSG00000035946	Gsx2	75447454	75534412	1	1	2	3	4	3
Tir2-F6	5	75548361	75594218	ENSMUSG00000029231	Pdgfra	75546826	75555544	1	1	2	3	1	4
Tir2-F6	5	75548361	75594218	ENSMUSG00000029231	Pdgfra	75556245	75649673	1	1	1	2	1	2
Tir2-F6	5	75971041	76052744	ENSMUSG00000005672	Kit	75649788	75663133	1	1	2	3	1	3	proximal downstream haplotype
Tir2-F6	5	75548361	75594218	ENSMUSG00000029231	Pdgfra	75649788	75663133	1	1	2	3	1	3	distal upstream haplotype
Tir2-F6	5	75971041	76052744	ENSMUSG00000005672	Kit	75663687	75727222	1	1	1	2	1	1	proximal downstream haplotype
Tir2-F6	5	75548361	75594218	ENSMUSG00000029231	Pdgfra	75663687	75727222	1	1	1	2	1	1	distal upstream haplotype
Tir2-F6	5	75971041	76052744	ENSMUSG00000005672	Kit	75728289	75732770	1	1	2	3	1	1	proximal downstream haplotype
Tir2-F6	5	75548361	75594218	ENSMUSG00000029231	Pdgfra	75728289	75732770	1	1	2	3	1	1	distal upstream haplotype
Tir2-F6	5	75971041	76052744	ENSMUSG00000005672	Kit	75733009	75734811	1	1	2	3	1	2	proximal downstream haplotype
Tir2-F6	5	75548361	75594218	ENSMUSG00000029231	Pdgfra	75733009	75734811	1	1	2	3	1	2	distal upstream haplotype
Tir2-F6	5	75971041	76052744	ENSMUSG00000005672	Kit	75735107	75740133	1	1	2	3	1	2	proximal downstream haplotype
Tir2-F6	5	75548361	75594218	ENSMUSG00000029231	Pdgfra	75735107	75740133	1	1	2	3	1	2	distal upstream haplotype
Tir2-F6	5	75971041	76052744	ENSMUSG00000005672	Kit	75741208	75744002	1	1	2	3	1	2	proximal downstream haplotype
Tir2-F6	5	75548361	75594218	ENSMUSG00000029231	Pdgfra	75741208	75744002	1	1	2	3	1	2	distal upstream haplotype
Tir2-F6	5	75971041	76052744	ENSMUSG00000005672	Kit	75744286	75750284	1	1	1	1	2	1	proximal downstream haplotype
Tir2-F6	5	75548361	75594218	ENSMUSG00000029231	Pdgfra	75744286	75750284	1	1	1	1	2	1	distal upstream haplotype
Tir2-F6	5	75971041	76052744	ENSMUSG00000005672	Kit	75750836	75768358	1	1	2	3	4	1	proximal downstream haplotype
Tir2-F6	5	75548361	75594218	ENSMUSG00000029231	Pdgfra	75750836	75768358	1	1	2	3	4	1	distal upstream haplotype
Tir2-F6	5	75971041	76052744	ENSMUSG00000005672	Kit	75771185	75775395	1	1	1	2	2	1	proximal downstream haplotype
Tir2-F6	5	75548361	75594218	ENSMUSG00000029231	Pdgfra	75771185	75775395	1	1	1	2	2	1	distal upstream haplotype
Tir2-F6	5	75971041	76052744	ENSMUSG00000005672	Kit	75775759	75792109	1	1	1	2	2	1	proximal downstream haplotype
Tir2-F6	5	75548361	75594218	ENSMUSG00000029231	Pdgfra	75775759	75792109	1	1	1	2	2	1	distal upstream haplotype
Tir2-F6	5	75971041	76052744	ENSMUSG00000005672	Kit	75792235	75934361	1	1	2	3	3	4	proximal downstream haplotype
Tir2-F6	5	75548361	75594218	ENSMUSG00000029231	Pdgfra	75792235	75934361	1	1	2	3	3	4	distal upstream haplotype
Tir2-F6	5	75971041	76052744	ENSMUSG00000005672	Kit	75935284	75986519	1	1	1	2	2	1
Tir2-F6	5	76328852	76374483	ENSMUSG00000062960	Kdr	75986830	75986992	-1	1	1	2	2	1	proximal upstream haplotype
Tir2-F6	5	75548361	75594218	ENSMUSG00000029231	Pdgfra	75986830	75986992	1	1	1	2	2	1	distal upstream haplotype
Tir2-F6	5	76328852	76374483	ENSMUSG00000062960	Kdr	75987293	75989263	-1	1	1	1	1	1	proximal upstream haplotype
Tir2-F6	5	75548361	75594218	ENSMUSG00000029231	Pdgfra	75987293	75989263	1	1	1	1	1	1	distal upstream haplotype
Tir2-F6	5	76328852	76374483	ENSMUSG00000062960	Kdr	75989886	76004427	-1	1	2	2	3	2	proximal upstream haplotype
Tir2-F6	5	75548361	75594218	ENSMUSG00000029231	Pdgfra	75989886	76004427	1	1	2	2	3	2	distal upstream haplotype
Tir2-F6	5	76328852	76374483	ENSMUSG00000062960	Kdr	76005010	76005684	-1	1	2	2	3	2	proximal upstream haplotype
Tir2-F6	5	75548361	75594218	ENSMUSG00000029231	Pdgfra	76005010	76005684	1	1	2	2	3	2	distal upstream haplotype
Tir2-F6	5	75971041	76052744	ENSMUSG00000005672	Kit	76006001	76090319	1	1	1	1	2	1
Tir2-F6	5	76328852	76374483	ENSMUSG00000062960	Kdr	76090938	76105034	-1	1	2	3	3	1	proximal upstream haplotype
Tir2-F6	5	75971041	76052744	ENSMUSG00000005672	Kit	76090938	76105034	1	1	2	3	3	1	distal upstream haplotype
Tir2-F6	5	76328852	76374483	ENSMUSG00000062960	Kdr	76105089	76105859	-1	1	2	2	2	3	proximal upstream haplotype
Tir2-F6	5	75971041	76052744	ENSMUSG00000005672	Kit	76105089	76105859	1	1	2	2	2	3	distal upstream haplotype
Tir2-F6	5	76328852	76374483	ENSMUSG00000062960	Kdr	76106065	76106313	-1	1	1	2	3	1	proximal upstream haplotype
Tir2-F6	5	75971041	76052744	ENSMUSG00000005672	Kit	76106065	76106313	1	1	1	2	3	1	distal upstream haplotype
Tir2-F6	5	76328852	76374483	ENSMUSG00000062960	Kdr	76106673	76106884	-1	1	1	2	3	1	proximal upstream haplotype
Tir2-F6	5	75971041	76052744	ENSMUSG00000005672	Kit	76106673	76106884	1	1	1	2	3	1	distal upstream haplotype
Tir2-F6	5	76328852	76374483	ENSMUSG00000062960	Kdr	76107206	76115486	-1	1	1	2	1	3	proximal upstream haplotype
Tir2-F6	5	75971041	76052744	ENSMUSG00000005672	Kit	76107206	76115486	1	1	1	2	1	3	distal upstream haplotype
Tir2-F6	5	76328852	76374483	ENSMUSG00000062960	Kdr	76115813	76116351	-1	1	1	2	2	3	proximal upstream haplotype
Tir2-F6	5	75971041	76052744	ENSMUSG00000005672	Kit	76115813	76116351	1	1	1	2	2	3	distal upstream haplotype
Tir2-F6	5	76328852	76374483	ENSMUSG00000062960	Kdr	76116681	76159815	-1	1	1	2	1	3	proximal upstream haplotype
Tir2-F6	5	75971041	76052744	ENSMUSG00000005672	Kit	76116681	76159815	1	1	1	2	1	3	distal upstream haplotype
Tir2-F6	5	76328852	76374483	ENSMUSG00000062960	Kdr	76160011	76163216	-1	1	1	2	1	3	proximal upstream haplotype
Tir2-F6	5	75971041	76052744	ENSMUSG00000005672	Kit	76160011	76163216	1	1	1	2	1	3	distal upstream haplotype
Tir2-F6	5	76328852	76374483	ENSMUSG00000062960	Kdr	76163794	76175405	-1	1	2	3	4	5	proximal upstream haplotype
Tir2-F6	5	75971041	76052744	ENSMUSG00000005672	Kit	76163794	76175405	1	1	2	3	4	5	distal upstream haplotype
Tir2-F6	5	76328852	76374483	ENSMUSG00000062960	Kdr	76176685	76177357	-1	1	1	1	1	1	proximal upstream haplotype
Tir2-F6	5	75971041	76052744	ENSMUSG00000005672	Kit	76176685	76177357	1	1	1	1	1	1	distal upstream haplotype
Tir2-F6	5	76328852	76374483	ENSMUSG00000062960	Kdr	76178222	76178703	-1	1	1	2	1	3	proximal upstream haplotype
Tir2-F6	5	75971041	76052744	ENSMUSG00000005672	Kit	76178222	76178703	1	1	1	2	1	3	distal upstream haplotype
Tir2-F6	5	76328852	76374483	ENSMUSG00000062960	Kdr	76178948	76180335	-1	1	2	1	1	1	proximal upstream haplotype
Tir2-F6	5	75971041	76052744	ENSMUSG00000005672	Kit	76178948	76180335	1	1	2	1	1	1	distal upstream haplotype
Tir2-F6	5	76328852	76374483	ENSMUSG00000062960	Kdr	76180742	76185391	-1	1	2	3	2	3	proximal upstream haplotype
Tir2-F6	5	75971041	76052744	ENSMUSG00000005672	Kit	76180742	76185391	1	1	2	3	2	3	distal upstream haplotype
Tir2-F6	5	76328852	76374483	ENSMUSG00000062960	Kdr	76185711	76188497	-1	1	1	1	2	2	proximal upstream haplotype
Tir2-F6	5	75971041	76052744	ENSMUSG00000005672	Kit	76185711	76188497	1	1	1	1	2	2	distal upstream haplotype
Tir2-F6	5	76328852	76374483	ENSMUSG00000062960	Kdr	76189228	76189256	-1	1	1	1	1	1	proximal upstream haplotype
Tir2-F6	5	75971041	76052744	ENSMUSG00000005672	Kit	76189228	76189256	1	1	1	1	1	1	distal upstream haplotype
Tir2-F6	5	76328852	76374483	ENSMUSG00000062960	Kdr	76190579	76191407	-1	1	1	2	1	1	proximal upstream haplotype
Tir2-F6	5	75971041	76052744	ENSMUSG00000005672	Kit	76190579	76191407	1	1	1	2	1	1	distal upstream haplotype
Tir2-F6	5	76328852	76374483	ENSMUSG00000062960	Kdr	76191708	76212798	-1	1	1	2	1	1	proximal upstream haplotype
Tir2-F6	5	75971041	76052744	ENSMUSG00000005672	Kit	76191708	76212798	1	1	1	2	1	1	distal upstream haplotype
Tir2-F6	5	76328852	76374483	ENSMUSG00000062960	Kdr	76213038	76250557	-1	1	1	2	3	4	proximal upstream haplotype
Tir2-F6	5	75971041	76052744	ENSMUSG00000005672	Kit	76213038	76250557	1	1	1	2	3	4	distal upstream haplotype
Tir2-F6	5	76328852	76374483	ENSMUSG00000062960	Kdr	76254110	76259632	-1	1	1	2	3	4	proximal upstream haplotype
Tir2-F6	5	75971041	76052744	ENSMUSG00000005672	Kit	76254110	76259632	1	1	1	2	3	4	distal upstream haplotype
Tir2-F6	5	76328852	76374483	ENSMUSG00000062960	Kdr	76264022	76337303	-1	1	1	2	3	1
Tir2-F6	5	76569177	76569577	ENSMUSG00000055701	AC147239.2-1	76337544	76344402	-1	1	2	3	3	4	proximal upstream haplotype
Tir2-F6	5	75971041	76052744	ENSMUSG00000005672	Kit	76337544	76344402	1	1	2	3	3	4	distal upstream haplotype
Tir2-F6	5	76328852	76374483	ENSMUSG00000062960	Kdr	76355702	76476386	-1	1	1	2	3	1
Tir2-F6	5	76569177	76569577	ENSMUSG00000055701	AC147239.2-1	76542548	76554740	-1	1	1	1	1	2	proximal upstream haplotype
Tir2-F6	5	76328852	76374483	ENSMUSG00000062960	Kdr	76542548	76554740	-1	1	1	1	1	2	distal downstream haplotype
Tir2-F6	5	76569177	76569577	ENSMUSG00000055701	AC147239.2-1	76558769	76564588	-1	1	2	1	2	2	proximal upstream haplotype
Tir2-F6	5	76328852	76374483	ENSMUSG00000062960	Kdr	76558769	76564588	-1	1	2	1	2	2	distal downstream haplotype
Tir2-F6	5	76569345	76584271	ENSMUSG00000029233	Srd5a3	76573468	76600401	1	1	2	1	2	3
Tir2-F6	5	76612975	76638269	ENSMUSG00000029234	Tmem165	76603811	76645996	1	1	2	1	2	3
Tir2-F6	5	76625650	76626119	ENSMUSG00000083152	AC147239.4	76603811	76645996	1	1	2	1	2	3
Tir2-F6	5	76639992	76733817	ENSMUSG00000029238	Clock	76603811	76645996	-1	1	2	1	2	3
Tir2-F6	5	76661749	76662095	ENSMUSG00000072857	AC147239.2-2	76653912	76656300	-1	1	2	1	2	3	proximal upstream haplotype
Tir2-F6	5	76625650	76626119	ENSMUSG00000083152	AC147239.4	76653912	76656300	1	1	2	1	2	3	distal upstream haplotype
Tir2-F6	5	76661749	76662095	ENSMUSG00000072857	AC147239.2-2	76656663	76659307	-1	1	2	1	2	1	proximal upstream haplotype
Tir2-F6	5	76625650	76626119	ENSMUSG00000083152	AC147239.4	76656663	76659307	1	1	2	1	2	1	distal upstream haplotype
Tir2-F6	5	76661749	76662095	ENSMUSG00000072857	AC147239.2-2	76659933	76660707	-1	1	2	2	1	2	proximal upstream haplotype
Tir2-F6	5	76625650	76626119	ENSMUSG00000083152	AC147239.4	76659933	76660707	1	1	2	2	1	2	distal upstream haplotype
Tir2-F6	5	76639992	76733817	ENSMUSG00000029238	Clock	76662254	76796562	-1	1	1	1	1	1
Tir2-F6	5	76733901	76734552	ENSMUSG00000072856	EG665055	76662254	76796562	1	1	1	1	1	1
Tir2-F6	5	76741140	76760158	ENSMUSG00000029235	Pdcl2	76662254	76796562	-1	1	1	1	1	1
Tir2-F6	5	76762521	76792813	ENSMUSG00000029236	Nmu	76662254	76796562	-1	1	1	1	1	1
Tir2-F6	5	76958348	76999310	ENSMUSG00000036435	Exoc1	76796886	76797510	1	1	1	1	1	1	proximal downstream haplotype
Tir2-F6	5	76762521	76792813	ENSMUSG00000029236	Nmu	76796886	76797510	-1	1	1	1	1	1	distal downstream haplotype
Tir2-F6	5	76958348	76999310	ENSMUSG00000036435	Exoc1	76799962	77000098	1	1	2	1	1	1
Tir2-F6	5	77017726	77075491	ENSMUSG00000036403	Cep135	77000281	77042491	1	1	2	1	1	1
Tir2-F6	5	77085537	77087380	ENSMUSG00000072855	A730089K16Rik	77042984	77058296	1	1	2	1	1	3	proximal downstream haplotype
Tir2-F6	5	76958348	76999310	ENSMUSG00000036435	Exoc1	77042984	77058296	1	1	2	1	1	3	distal upstream haplotype
Tir2-F6	5	77085537	77087380	ENSMUSG00000072855	A730089K16Rik	77058515	77061474	1	1	2	1	1	3	proximal downstream haplotype
Tir2-F6	5	76958348	76999310	ENSMUSG00000036435	Exoc1	77058515	77061474	1	1	2	1	1	3	distal upstream haplotype
Tir2-F6	5	77017726	77075491	ENSMUSG00000036403	Cep135	77061535	77155914	1	1	1	1	1	2
Tir2-F6	5	77085537	77087380	ENSMUSG00000072855	A730089K16Rik	77061535	77155914	1	1	1	1	1	2
Tir2-F6	5	77086298	77087067	ENSMUSG00000044840	AC127332.3	77061535	77155914	-1	1	1	1	1	2
Tir2-F6	5	77171098	77171538	ENSMUSG00000083874	AC124978.1	77157590	77183528	-1	1	1	1	1	1
Tir2-F6	5	77181393	77302570	ENSMUSG00000036377	C530008M17Rik	77157590	77183528	1	1	1	1	1	1
Tir2-F6	5	77181393	77302570	ENSMUSG00000036377	C530008M17Rik	77185756	77388751	1	1	2	1	1	2
Tir2-F6	5	77304960	77334539	ENSMUSG00000055923	Aasdh	77185756	77388751	-1	1	2	1	1	2
Tir2-F6	5	77344071	77380219	ENSMUSG00000029246	Ppat	77185756	77388751	-1	1	2	1	1	2
Tir2-F6	5	77357393	77357870	ENSMUSG00000072852	2310040G07Rik	77185756	77388751	1	1	2	1	1	2
Tir2-F6	5	77380373	77396534	ENSMUSG00000029247	Paics	77185756	77388751	1	1	2	1	1	2
Tir2-F6	5	77380373	77396534	ENSMUSG00000029247	Paics	77389415	77416189	1	1	2	1	1	3
Tir2-F6	5	77403726	77428960	ENSMUSG00000036323	Srp72	77389415	77416189	1	1	2	1	1	3	77423911
Tir2-F6	5	77433080	77438503	ENSMUSG00000063820	Arl9	77416918	77425909	1	1	2	3	3	3	proximal downstream haplotype
Tir2-F6	5	77380373	77396534	ENSMUSG00000029247	Paics	77416918	77425909	1	1	2	3	3	3	distal upstream haplotype
Tir2-F6	5	77403726	77428960	ENSMUSG00000036323	Srp72	77427214	77429921	1	1	2	2	3	3
Tir2-F6	5	77433080	77438503	ENSMUSG00000063820	Arl9	77431853	77457880	1	1	2	1	1	2
Tir2-F6	5	77445048	77490554	ENSMUSG00000029248	1700023E05Rik	77431853	77457880	1	1	2	1	1	2
Tir2-F6	5	77516013	77544148	ENSMUSG00000059325	Hopx	77458974	77477053	-1	1	2	1	1	3	proximal upstream haplotype
Tir2-F6	5	77433080	77438503	ENSMUSG00000063820	Arl9	77458974	77477053	1	1	2	1	1	3	distal upstream haplotype
Tir2-F6	5	77516013	77544148	ENSMUSG00000059325	Hopx	77478194	77478439	-1	1	1	1	1	2	proximal upstream haplotype
Tir2-F6	5	77433080	77438503	ENSMUSG00000063820	Arl9	77478194	77478439	1	1	1	1	1	2	distal upstream haplotype
Tir2-F6	5	77445048	77490554	ENSMUSG00000029248	1700023E05Rik	77482288	77562922	1	1	2	3	1	1
Tir2-F6	5	77516013	77544148	ENSMUSG00000059325	Hopx	77482288	77562922	-1	1	2	3	1	1
Tir2-F6	5	77634132	77640478	ENSMUSG00000053030	Spink2	77574678	77597399	-1	1	2	3	1	4	proximal upstream haplotype
Tir2-F6	5	77516013	77544148	ENSMUSG00000059325	Hopx	77574678	77597399	-1	1	2	3	1	4	distal downstream haplotype
Tir2-F6	5	77634132	77640478	ENSMUSG00000053030	Spink2	77598663	77622801	-1	1	2	3	1	1	proximal upstream haplotype
Tir2-F6	5	77516013	77544148	ENSMUSG00000059325	Hopx	77598663	77622801	-1	1	2	3	1	1	distal downstream haplotype
Tir2-F6	5	77634132	77640478	ENSMUSG00000053030	Spink2	77633881	77639630	-1	1	1	2	3	1
Tir2-F6	5	77694516	77715457	ENSMUSG00000029249	Rest	77642388	77646065	1	1	1	1	1	1	proximal downstream haplotype
Tir2-F6	5	77634132	77640478	ENSMUSG00000053030	Spink2	77642388	77646065	-1	1	1	1	1	1	distal downstream haplotype
Tir2-F6	5	77694516	77715457	ENSMUSG00000029249	Rest	77646960	77648419	1	1	2	1	1	3	proximal downstream haplotype
Tir2-F6	5	77634132	77640478	ENSMUSG00000053030	Spink2	77646960	77648419	-1	1	2	1	1	3	distal downstream haplotype
Tir2-F6	5	77694516	77715457	ENSMUSG00000029249	Rest	77649465	77689200	1	1	1	2	3	4	proximal downstream haplotype
Tir2-F6	5	77634132	77640478	ENSMUSG00000053030	Spink2	77649465	77689200	-1	1	1	2	3	4	distal downstream haplotype
Tir2-F6	5	77694516	77715457	ENSMUSG00000029249	Rest	77689548	77963056	1	1	2	1	3	1
Tir2-F6	5	77723199	77739083	ENSMUSG00000036285	2610024G14Rik	77689548	77963056	-1	1	2	1	3	1
Tir2-F6	5	77739509	77778349	ENSMUSG00000029250	Polr2b	77689548	77963056	1	1	2	1	3	1
Tir2-F6	5	77778271	77837070	ENSMUSG00000036256	Igfbp7	77689548	77963056	-1	1	2	1	3	1
Tir2-F6	5	77940293	77940676	ENSMUSG00000047652	Pea15b	77689548	77963056	-1	1	2	1	3	1
Tir2-F6	5	78902910	78903759	ENSMUSG00000044058	AC102064.8	77964757	77981453	1	1	1	1	2	3	proximal downstream haplotype
Tir2-F6	5	77940293	77940676	ENSMUSG00000047652	Pea15b	77964757	77981453	-1	1	1	1	2	3	distal downstream haplotype
Tir2-F6	5	78902910	78903759	ENSMUSG00000044058	AC102064.8	77981848	78164964	1	1	1	1	1	1	proximal downstream haplotype
Tir2-F6	5	77940293	77940676	ENSMUSG00000047652	Pea15b	77981848	78164964	-1	1	1	1	1	1	distal downstream haplotype
Tir2-F6	5	78902910	78903759	ENSMUSG00000044058	AC102064.8	78166250	78175945	1	1	2	3	4	4	proximal downstream haplotype
Tir2-F6	5	77940293	77940676	ENSMUSG00000047652	Pea15b	78166250	78175945	-1	1	2	3	4	4	distal downstream haplotype
Tir2-F6	5	78902910	78903759	ENSMUSG00000044058	AC102064.8	78186910	78671080	1	1	1	1	1	1	proximal downstream haplotype
Tir2-F6	5	77940293	77940676	ENSMUSG00000047652	Pea15b	78186910	78671080	-1	1	1	1	1	1	distal downstream haplotype
Tir2-F6	5	78902910	78903759	ENSMUSG00000044058	AC102064.8	78672312	78683880	1	1	1	1	2	2	proximal downstream haplotype
Tir2-F6	5	77940293	77940676	ENSMUSG00000047652	Pea15b	78672312	78683880	-1	1	1	1	2	2	distal downstream haplotype
Tir2-F6	5	78902910	78903759	ENSMUSG00000044058	AC102064.8	78686780	78691287	1	1	1	1	2	3	proximal downstream haplotype
Tir2-F6	5	77940293	77940676	ENSMUSG00000047652	Pea15b	78686780	78691287	-1	1	1	1	2	3	distal downstream haplotype
Tir2-F6	5	78902910	78903759	ENSMUSG00000044058	AC102064.8	78692446	78810167	1	1	2	3	4	5	proximal downstream haplotype
Tir2-F6	5	77940293	77940676	ENSMUSG00000047652	Pea15b	78692446	78810167	-1	1	2	3	4	5	distal downstream haplotype
Tir2-F6	5	78902910	78903759	ENSMUSG00000044058	AC102064.8	78812087	79008348	1	1	1	1	2	3
Tir2-F6	5	79208884	79209019	ENSMUSG00000077178	SNORA17	79010726	79398905	1	1	1	1	1	2
Tir2-F6	5	80179406	80179554	ENSMUSG00000084435	U4	79399232	79401216	-1	1	1	1	1	1	proximal upstream haplotype
Tir2-F6	5	79208884	79209019	ENSMUSG00000077178	SNORA17	79399232	79401216	1	1	1	1	1	1	distal upstream haplotype
Tir2-F6	5	80179406	80179554	ENSMUSG00000084435	U4	79404259	79435554	-1	1	1	1	2	2	proximal upstream haplotype
Tir2-F6	5	79208884	79209019	ENSMUSG00000077178	SNORA17	79404259	79435554	1	1	1	1	2	2	distal upstream haplotype
Tir2-F6	5	80179406	80179554	ENSMUSG00000084435	U4	79446006	79446862	-1	1	1	1	2	2	proximal upstream haplotype
Tir2-F6	5	79208884	79209019	ENSMUSG00000077178	SNORA17	79446006	79446862	1	1	1	1	2	2	distal upstream haplotype
Tir2-F6	5	80179406	80179554	ENSMUSG00000084435	U4	79446885	79468399	-1	1	1	1	2	2	proximal upstream haplotype
Tir2-F6	5	79208884	79209019	ENSMUSG00000077178	SNORA17	79446885	79468399	1	1	1	1	2	2	distal upstream haplotype
Tir2-F6	5	80179406	80179554	ENSMUSG00000084435	U4	79482060	79533710	-1	1	1	2	3	2	proximal upstream haplotype
Tir2-F6	5	79208884	79209019	ENSMUSG00000077178	SNORA17	79482060	79533710	1	1	1	2	3	2	distal upstream haplotype
Tir2-F6	5	80179406	80179554	ENSMUSG00000084435	U4	79534187	79653000	-1	1	1	2	2	2	proximal upstream haplotype
Tir2-F6	5	79208884	79209019	ENSMUSG00000077178	SNORA17	79534187	79653000	1	1	1	2	2	2	distal upstream haplotype
Tir2-F6	5	80179406	80179554	ENSMUSG00000084435	U4	79654302	79656150	-1	1	1	2	2	2	proximal upstream haplotype
Tir2-F6	5	79208884	79209019	ENSMUSG00000077178	SNORA17	79654302	79656150	1	1	1	2	2	2	distal upstream haplotype
Tir2-F6	5	80179406	80179554	ENSMUSG00000084435	U4	79658027	79709094	-1	1	2	3	4	3	proximal upstream haplotype
Tir2-F6	5	79208884	79209019	ENSMUSG00000077178	SNORA17	79658027	79709094	1	1	2	3	4	3	distal upstream haplotype
Tir2-F6	5	80179406	80179554	ENSMUSG00000084435	U4	79709676	79860013	-1	1	1	1	2	2	proximal upstream haplotype
Tir2-F6	5	79208884	79209019	ENSMUSG00000077178	SNORA17	79709676	79860013	1	1	1	1	2	2	distal upstream haplotype
Tir2-F6	5	80179406	80179554	ENSMUSG00000084435	U4	79860356	79888606	-1	1	1	2	2	2	proximal upstream haplotype
Tir2-F6	5	79208884	79209019	ENSMUSG00000077178	SNORA17	79860356	79888606	1	1	1	2	2	2	distal upstream haplotype
Tir2-F6	5	80179406	80179554	ENSMUSG00000084435	U4	79891152	79895422	-1	1	1	2	2	2	proximal upstream haplotype
Tir2-F6	5	79208884	79209019	ENSMUSG00000077178	SNORA17	79891152	79895422	1	1	1	2	2	2	distal upstream haplotype
Tir2-F6	5	80179406	80179554	ENSMUSG00000084435	U4	79895688	79904567	-1	1	2	3	3	3	proximal upstream haplotype
Tir2-F6	5	79208884	79209019	ENSMUSG00000077178	SNORA17	79895688	79904567	1	1	2	3	3	3	distal upstream haplotype
Tir2-F6	5	80179406	80179554	ENSMUSG00000084435	U4	79910861	79914381	-1	1	1	2	2	2	proximal upstream haplotype
Tir2-F6	5	79208884	79209019	ENSMUSG00000077178	SNORA17	79910861	79914381	1	1	1	2	2	2	distal upstream haplotype
Tir2-F6	5	80179406	80179554	ENSMUSG00000084435	U4	79915608	79972899	-1	1	1	2	2	2	proximal upstream haplotype
Tir2-F6	5	79208884	79209019	ENSMUSG00000077178	SNORA17	79915608	79972899	1	1	1	2	2	2	distal upstream haplotype
Tir2-F6	5	80179406	80179554	ENSMUSG00000084435	U4	79990967	80080899	-1	1	1	1	1	2	proximal upstream haplotype
Tir2-F6	5	79208884	79209019	ENSMUSG00000077178	SNORA17	79990967	80080899	1	1	1	1	1	2	distal upstream haplotype
Tir2-F6	5	80179406	80179554	ENSMUSG00000084435	U4	80081012	80192684	-1	1	1	2	2	3
Tir2-F6	5	81322679	81322781	ENSMUSG00000065235	U6	80193767	80329184	1	1	1	2	2	3	proximal downstream haplotype
Tir2-F6	5	80179406	80179554	ENSMUSG00000084435	U4	80193767	80329184	-1	1	1	2	2	3	distal downstream haplotype
Tir2-F6	5	81322679	81322781	ENSMUSG00000065235	U6	80329311	80329486	1	1	1	1	1	1	proximal downstream haplotype
Tir2-F6	5	80179406	80179554	ENSMUSG00000084435	U4	80329311	80329486	-1	1	1	1	1	1	distal downstream haplotype
Tir2-F6	5	81322679	81322781	ENSMUSG00000065235	U6	80329683	80330144	1	1	1	1	1	1	proximal downstream haplotype
Tir2-F6	5	80179406	80179554	ENSMUSG00000084435	U4	80329683	80330144	-1	1	1	1	1	1	distal downstream haplotype
Tir2-F6	5	81322679	81322781	ENSMUSG00000065235	U6	80330288	80332352	1	1	1	1	1	1	proximal downstream haplotype
Tir2-F6	5	80179406	80179554	ENSMUSG00000084435	U4	80330288	80332352	-1	1	1	1	1	1	distal downstream haplotype
Tir2-F6	5	81322679	81322781	ENSMUSG00000065235	U6	80332485	80336997	1	1	1	2	2	1	proximal downstream haplotype
Tir2-F6	5	80179406	80179554	ENSMUSG00000084435	U4	80332485	80336997	-1	1	1	2	2	1	distal downstream haplotype
Tir2-F6	5	81322679	81322781	ENSMUSG00000065235	U6	80337848	80486476	1	1	1	2	2	1	proximal downstream haplotype
Tir2-F6	5	80179406	80179554	ENSMUSG00000084435	U4	80337848	80486476	-1	1	1	2	2	1	distal downstream haplotype
Tir2-F6	5	81322679	81322781	ENSMUSG00000065235	U6	80500282	81504537	1	1	1	2	2	1
Tir2-F6	5	81329775	81330648	ENSMUSG00000083829	AC114425.1	80500282	81504537	-1	1	1	2	2	1
Tir2-F6	5	81450227	82225670	ENSMUSG00000037605	Lphn3	80500282	81504537	1	1	1	2	2	1
Tir2-F6	5	82164943	82165036	ENSMUSG00000077914	AC104196.8	81504784	81505714	1	1	1	2	2	1	proximal downstream haplotype
Tir2-F6	5	81329775	81330648	ENSMUSG00000083829	AC114425.1	81504784	81505714	-1	1	1	2	2	1	distal downstream haplotype
Tir2-F6	5	82164943	82165036	ENSMUSG00000077914	AC104196.8	81506182	81507295	1	1	1	2	2	3	proximal downstream haplotype
Tir2-F6	5	81329775	81330648	ENSMUSG00000083829	AC114425.1	81506182	81507295	-1	1	1	2	2	3	distal downstream haplotype
Tir2-F6	5	82164943	82165036	ENSMUSG00000077914	AC104196.8	81507633	81602048	1	1	1	2	2	1	proximal downstream haplotype
Tir2-F6	5	81329775	81330648	ENSMUSG00000083829	AC114425.1	81507633	81602048	-1	1	1	2	2	1	distal downstream haplotype
Tir2-F6	5	82164943	82165036	ENSMUSG00000077914	AC104196.8	81602322	81743829	1	1	1	2	2	1	proximal downstream haplotype
Tir2-F6	5	81329775	81330648	ENSMUSG00000083829	AC114425.1	81602322	81743829	-1	1	1	2	2	1	distal downstream haplotype
Tir2-F6	5	82164943	82165036	ENSMUSG00000077914	AC104196.8	81744290	81764375	1	1	1	1	1	1	proximal downstream haplotype
Tir2-F6	5	81329775	81330648	ENSMUSG00000083829	AC114425.1	81744290	81764375	-1	1	1	1	1	1	distal downstream haplotype
Tir2-F6	5	82164943	82165036	ENSMUSG00000077914	AC104196.8	81775759	81787213	1	1	1	1	1	1	proximal downstream haplotype
Tir2-F6	5	81329775	81330648	ENSMUSG00000083829	AC114425.1	81775759	81787213	-1	1	1	1	1	1	distal downstream haplotype
Tir2-F6	5	82164943	82165036	ENSMUSG00000077914	AC104196.8	81787520	81833746	1	1	1	2	2	1	proximal downstream haplotype
Tir2-F6	5	81329775	81330648	ENSMUSG00000083829	AC114425.1	81787520	81833746	-1	1	1	2	2	1	distal downstream haplotype
Tir2-F6	5	82164943	82165036	ENSMUSG00000077914	AC104196.8	81834481	81913479	1	1	1	2	2	1	proximal downstream haplotype
Tir2-F6	5	81329775	81330648	ENSMUSG00000083829	AC114425.1	81834481	81913479	-1	1	1	2	2	1	distal downstream haplotype
Tir2-F6	5	82164943	82165036	ENSMUSG00000077914	AC104196.8	81915327	81935305	1	1	1	2	2	1	proximal downstream haplotype
Tir2-F6	5	81329775	81330648	ENSMUSG00000083829	AC114425.1	81915327	81935305	-1	1	1	2	2	1	distal downstream haplotype
Tir2-F6	5	82164943	82165036	ENSMUSG00000077914	AC104196.8	81935557	81936322	1	1	1	2	3	1	proximal downstream haplotype
Tir2-F6	5	81329775	81330648	ENSMUSG00000083829	AC114425.1	81935557	81936322	-1	1	1	2	3	1	distal downstream haplotype
Tir2-F6	5	82164943	82165036	ENSMUSG00000077914	AC104196.8	81937059	82149526	1	1	1	2	2	1	proximal downstream haplotype
Tir2-F6	5	81329775	81330648	ENSMUSG00000083829	AC114425.1	81937059	82149526	-1	1	1	2	2	1	distal downstream haplotype
Tir2-F6	5	82164943	82165036	ENSMUSG00000077914	AC104196.8	82149595	82152490	1	1	1	2	2	3	proximal downstream haplotype
Tir2-F6	5	81329775	81330648	ENSMUSG00000083829	AC114425.1	82149595	82152490	-1	1	1	2	2	3	distal downstream haplotype
Tir2-F6	5	82164943	82165036	ENSMUSG00000077914	AC104196.8	82153044	82153521	1	1	1	2	2	2	proximal downstream haplotype
Tir2-F6	5	81329775	81330648	ENSMUSG00000083829	AC114425.1	82153044	82153521	-1	1	1	2	2	2	distal downstream haplotype
Tir2-F6	5	82164943	82165036	ENSMUSG00000077914	AC104196.8	82154546	82157460	1	1	1	1	1	1	proximal downstream haplotype
Tir2-F6	5	81329775	81330648	ENSMUSG00000083829	AC114425.1	82154546	82157460	-1	1	1	1	1	1	distal downstream haplotype
Tir2-F6	5	82164943	82165036	ENSMUSG00000077914	AC104196.8	82157617	82161688	1	1	1	2	2	1	proximal downstream haplotype
Tir2-F6	5	81329775	81330648	ENSMUSG00000083829	AC114425.1	82157617	82161688	-1	1	1	2	2	1	distal downstream haplotype
Tir2-F6	5	81450227	82225670	ENSMUSG00000037605	Lphn3	82162588	82262243	1	1	1	1	2	1
Tir2-F6	5	82164943	82165036	ENSMUSG00000077914	AC104196.8	82162588	82262243	1	1	1	1	2	1
Tir2-F6	5	82765895	82766697	ENSMUSG00000054284	AC163446.2	82264081	82282547	1	1	1	1	2	1	proximal downstream haplotype
Tir2-F6	5	82164943	82165036	ENSMUSG00000077914	AC104196.8	82264081	82282547	1	1	1	1	2	1	distal upstream haplotype
Tir2-F6	5	82765895	82766697	ENSMUSG00000054284	AC163446.2	82292245	82366098	1	1	1	1	2	1	proximal downstream haplotype
Tir2-F6	5	82164943	82165036	ENSMUSG00000077914	AC104196.8	82292245	82366098	1	1	1	1	2	1	distal upstream haplotype
Tir2-F6	5	82765895	82766697	ENSMUSG00000054284	AC163446.2	82366128	82377181	1	1	1	1	2	1	proximal downstream haplotype
Tir2-F6	5	82164943	82165036	ENSMUSG00000077914	AC104196.8	82366128	82377181	1	1	1	1	2	1	distal upstream haplotype
Tir2-F6	5	82765895	82766697	ENSMUSG00000054284	AC163446.2	82393159	82500627	1	1	1	1	2	1	proximal downstream haplotype
Tir2-F6	5	82164943	82165036	ENSMUSG00000077914	AC104196.8	82393159	82500627	1	1	1	1	2	1	distal upstream haplotype
Tir2-F6	5	82765895	82766697	ENSMUSG00000054284	AC163446.2	82503019	82504678	1	1	1	1	1	1	proximal downstream haplotype
Tir2-F6	5	82164943	82165036	ENSMUSG00000077914	AC104196.8	82503019	82504678	1	1	1	1	1	1	distal upstream haplotype
Tir2-F6	5	82765895	82766697	ENSMUSG00000054284	AC163446.2	82504791	82521480	1	1	1	1	1	1	proximal downstream haplotype
Tir2-F6	5	82164943	82165036	ENSMUSG00000077914	AC104196.8	82504791	82521480	1	1	1	1	1	1	distal upstream haplotype
Tir2-F6	5	82765895	82766697	ENSMUSG00000054284	AC163446.2	82524300	82532824	1	1	1	1	2	1	proximal downstream haplotype
Tir2-F6	5	82164943	82165036	ENSMUSG00000077914	AC104196.8	82524300	82532824	1	1	1	1	2	1	distal upstream haplotype
Tir2-F6	5	82765895	82766697	ENSMUSG00000054284	AC163446.2	82533268	82542079	1	1	1	1	2	1	proximal downstream haplotype
Tir2-F6	5	82164943	82165036	ENSMUSG00000077914	AC104196.8	82533268	82542079	1	1	1	1	2	1	distal upstream haplotype
Tir2-F6	5	82765895	82766697	ENSMUSG00000054284	AC163446.2	82542144	82588019	1	1	1	1	2	1	proximal downstream haplotype
Tir2-F6	5	82164943	82165036	ENSMUSG00000077914	AC104196.8	82542144	82588019	1	1	1	1	2	1	distal upstream haplotype
Tir2-F6	5	82765895	82766697	ENSMUSG00000054284	AC163446.2	82589369	82598505	1	1	1	2	3	2	proximal downstream haplotype
Tir2-F6	5	82164943	82165036	ENSMUSG00000077914	AC104196.8	82589369	82598505	1	1	1	2	3	2	distal upstream haplotype
Tir2-F6	5	82765895	82766697	ENSMUSG00000054284	AC163446.2	82598846	82635020	1	1	2	1	3	2	proximal downstream haplotype
Tir2-F6	5	82164943	82165036	ENSMUSG00000077914	AC104196.8	82598846	82635020	1	1	2	1	3	2	distal upstream haplotype
Tir2-F6	5	82765895	82766697	ENSMUSG00000054284	AC163446.2	82636858	82638335	1	1	1	1	2	1	proximal downstream haplotype
Tir2-F6	5	82164943	82165036	ENSMUSG00000077914	AC104196.8	82636858	82638335	1	1	1	1	2	1	distal upstream haplotype
Tir2-F6	5	82765895	82766697	ENSMUSG00000054284	AC163446.2	82638796	82726138	1	1	1	1	2	1	proximal downstream haplotype
Tir2-F6	5	82164943	82165036	ENSMUSG00000077914	AC104196.8	82638796	82726138	1	1	1	1	2	1	distal upstream haplotype
Tir2-F6	5	82765895	82766697	ENSMUSG00000054284	AC163446.2	82728231	82769482	1	1	1	1	2	1
Tir2-F6	5	83227969	83228090	ENSMUSG00000080586	mmu-mir-1187	82770147	82772674	-1	1	1	1	1	1	proximal upstream haplotype
Tir2-F6	5	82765895	82766697	ENSMUSG00000054284	AC163446.2	82770147	82772674	1	1	1	1	1	1	distal upstream haplotype
Tir2-F6	5	83227969	83228090	ENSMUSG00000080586	mmu-mir-1187	82774101	82785389	-1	1	1	1	1	1	proximal upstream haplotype
Tir2-F6	5	82765895	82766697	ENSMUSG00000054284	AC163446.2	82774101	82785389	1	1	1	1	1	1	distal upstream haplotype
Tir2-F6	5	83227969	83228090	ENSMUSG00000080586	mmu-mir-1187	82786032	82788427	-1	1	1	1	1	1	proximal upstream haplotype
Tir2-F6	5	82765895	82766697	ENSMUSG00000054284	AC163446.2	82786032	82788427	1	1	1	1	1	1	distal upstream haplotype
Tir2-F6	5	83227969	83228090	ENSMUSG00000080586	mmu-mir-1187	82789159	82813750	-1	1	1	2	3	2	proximal upstream haplotype
Tir2-F6	5	82765895	82766697	ENSMUSG00000054284	AC163446.2	82789159	82813750	1	1	1	2	3	2	distal upstream haplotype
Tir2-F6	5	83227969	83228090	ENSMUSG00000080586	mmu-mir-1187	82824106	82836387	-1	1	1	2	3	2	proximal upstream haplotype
Tir2-F6	5	82765895	82766697	ENSMUSG00000054284	AC163446.2	82824106	82836387	1	1	1	2	3	2	distal upstream haplotype
Tir2-F6	5	83227969	83228090	ENSMUSG00000080586	mmu-mir-1187	82836848	82839601	-1	1	1	2	2	2	proximal upstream haplotype
Tir2-F6	5	82765895	82766697	ENSMUSG00000054284	AC163446.2	82836848	82839601	1	1	1	2	2	2	distal upstream haplotype
Tir2-F6	5	83227969	83228090	ENSMUSG00000080586	mmu-mir-1187	82840809	82855630	-1	1	1	2	1	2	proximal upstream haplotype
Tir2-F6	5	82765895	82766697	ENSMUSG00000054284	AC163446.2	82840809	82855630	1	1	1	2	1	2	distal upstream haplotype
Tir2-F6	5	83227969	83228090	ENSMUSG00000080586	mmu-mir-1187	82856848	82868587	-1	1	1	2	3	2	proximal upstream haplotype
Tir2-F6	5	82765895	82766697	ENSMUSG00000054284	AC163446.2	82856848	82868587	1	1	1	2	3	2	distal upstream haplotype
Tir2-F6	5	83227969	83228090	ENSMUSG00000080586	mmu-mir-1187	82868820	82872653	-1	1	2	3	2	3	proximal upstream haplotype
Tir2-F6	5	82765895	82766697	ENSMUSG00000054284	AC163446.2	82868820	82872653	1	1	2	3	2	3	distal upstream haplotype
Tir2-F6	5	83227969	83228090	ENSMUSG00000080586	mmu-mir-1187	82873023	82877905	-1	1	2	3	3	3	proximal upstream haplotype
Tir2-F6	5	82765895	82766697	ENSMUSG00000054284	AC163446.2	82873023	82877905	1	1	2	3	3	3	distal upstream haplotype
Tir2-F6	5	83227969	83228090	ENSMUSG00000080586	mmu-mir-1187	82879587	82898465	-1	1	2	3	4	3	proximal upstream haplotype
Tir2-F6	5	82765895	82766697	ENSMUSG00000054284	AC163446.2	82879587	82898465	1	1	2	3	4	3	distal upstream haplotype
Tir2-F6	5	83227969	83228090	ENSMUSG00000080586	mmu-mir-1187	82900059	82901522	-1	1	1	1	1	1	proximal upstream haplotype
Tir2-F6	5	82765895	82766697	ENSMUSG00000054284	AC163446.2	82900059	82901522	1	1	1	1	1	1	distal upstream haplotype
Tir2-F6	5	83227969	83228090	ENSMUSG00000080586	mmu-mir-1187	82901553	82919698	-1	1	1	2	1	2	proximal upstream haplotype
Tir2-F6	5	82765895	82766697	ENSMUSG00000054284	AC163446.2	82901553	82919698	1	1	1	2	1	2	distal upstream haplotype
Tir2-F6	5	83227969	83228090	ENSMUSG00000080586	mmu-mir-1187	82920272	82933707	-1	1	1	2	2	2	proximal upstream haplotype
Tir2-F6	5	82765895	82766697	ENSMUSG00000054284	AC163446.2	82920272	82933707	1	1	1	2	2	2	distal upstream haplotype
Tir2-F6	5	83227969	83228090	ENSMUSG00000080586	mmu-mir-1187	82934747	83160200	-1	1	1	2	2	2	proximal upstream haplotype
Tir2-F6	5	82765895	82766697	ENSMUSG00000054284	AC163446.2	82934747	83160200	1	1	1	2	2	2	distal upstream haplotype
Tir2-F6	5	83227969	83228090	ENSMUSG00000080586	mmu-mir-1187	83160253	83194775	-1	1	1	2	3	2	proximal upstream haplotype
Tir2-F6	5	82765895	82766697	ENSMUSG00000054284	AC163446.2	83160253	83194775	1	1	1	2	3	2	distal upstream haplotype
Tir2-F6	5	83227969	83228090	ENSMUSG00000080586	mmu-mir-1187	83195731	83208021	-1	1	1	2	3	2	proximal upstream haplotype
Tir2-F6	5	82765895	82766697	ENSMUSG00000054284	AC163446.2	83195731	83208021	1	1	1	2	3	2	distal upstream haplotype
Tir2-F6	5	83227969	83228090	ENSMUSG00000080586	mmu-mir-1187	83208114	83210134	-1	1	1	2	3	2	proximal upstream haplotype
Tir2-F6	5	82765895	82766697	ENSMUSG00000054284	AC163446.2	83208114	83210134	1	1	1	2	3	2	distal upstream haplotype
Tir2-F6	5	83227969	83228090	ENSMUSG00000080586	mmu-mir-1187	83210273	83220216	-1	1	1	2	3	2	proximal upstream haplotype
Tir2-F6	5	82765895	82766697	ENSMUSG00000054284	AC163446.2	83210273	83220216	1	1	1	2	3	2	distal upstream haplotype
Tir2-F6	5	83227969	83228090	ENSMUSG00000080586	mmu-mir-1187	83220395	83221847	-1	1	1	2	3	2	proximal upstream haplotype
Tir2-F6	5	82765895	82766697	ENSMUSG00000054284	AC163446.2	83220395	83221847	1	1	1	2	3	2	distal upstream haplotype
Tir2-F6	5	83227969	83228090	ENSMUSG00000080586	mmu-mir-1187	83221908	83225274	-1	1	1	2	2	2	proximal upstream haplotype
Tir2-F6	5	82765895	82766697	ENSMUSG00000054284	AC163446.2	83221908	83225274	1	1	1	2	2	2	distal upstream haplotype
Tir2-F6	5	83227969	83228090	ENSMUSG00000080586	mmu-mir-1187	83225386	83470061	-1	1	1	2	2	2
Tir2-F6	5	83707173	83784220	ENSMUSG00000049537	Srd5a2l2	83470660	83476863	-1	1	1	2	3	2	proximal upstream haplotype
Tir2-F6	5	83227969	83228090	ENSMUSG00000080586	mmu-mir-1187	83470660	83476863	-1	1	1	2	3	2	distal downstream haplotype
Tir2-F6	5	83707173	83784220	ENSMUSG00000049537	Srd5a2l2	83477392	83478185	-1	1	1	2	3	2	proximal upstream haplotype
Tir2-F6	5	83227969	83228090	ENSMUSG00000080586	mmu-mir-1187	83477392	83478185	-1	1	1	2	3	2	distal downstream haplotype
Tir2-F6	5	83707173	83784220	ENSMUSG00000049537	Srd5a2l2	83479069	84262040	-1	1	1	1	1	1
Tir2-F6	5	83728610	83729477	ENSMUSG00000081822	AC120867.2	83479069	84262040	-1	1	1	1	1	1
Tir2-F6	5	84077848	84077979	ENSMUSG00000077288	SNORA17	83479069	84262040	-1	1	1	1	1	1
Tir2-F6	5	84118976	84119150	ENSMUSG00000084731	U4	83479069	84262040	-1	1	1	1	1	1
Tir2-F6	5	84152487	84152614	ENSMUSG00000077474	SNORA17	83479069	84262040	-1	1	1	1	1	1
Tir2-F6	5	84486816	84846407	ENSMUSG00000029245	Epha5	84264729	84268154	-1	1	1	2	2	2	proximal upstream haplotype
Tir2-F6	5	84152487	84152614	ENSMUSG00000077474	SNORA17	84264729	84268154	-1	1	1	2	2	2	distal downstream haplotype
Tir2-F6	5	84486816	84846407	ENSMUSG00000029245	Epha5	84270656	84282211	-1	1	1	2	2	2	proximal upstream haplotype
Tir2-F6	5	84152487	84152614	ENSMUSG00000077474	SNORA17	84270656	84282211	-1	1	1	2	2	2	distal downstream haplotype
Tir2-F6	5	84486816	84846407	ENSMUSG00000029245	Epha5	84283434	84466901	-1	1	1	2	2	2	proximal upstream haplotype
Tir2-F6	5	84152487	84152614	ENSMUSG00000077474	SNORA17	84283434	84466901	-1	1	1	2	2	2	distal downstream haplotype
Tir2-F6	5	84486816	84846407	ENSMUSG00000029245	Epha5	84467319	84542111	-1	1	1	2	2	2
Tir2-F6	5	84552241	84552672	ENSMUSG00000079067	AC114638.16	84542696	84552138	1	1	1	2	2	2	proximal downstream haplotype
Tir2-F6	5	84152487	84152614	ENSMUSG00000077474	SNORA17	84542696	84552138	-1	1	1	2	2	2	distal downstream haplotype
Tir2-F6	5	86258652	86258812	ENSMUSG00000064555	U1	84553708	84571632	1	1	2	3	3	3	proximal downstream haplotype
Tir2-F6	5	84552338	84552616	ENSMUSG00000083525	Hmgn4	84553708	84571632	1	1	2	3	3	3	distal upstream haplotype
Tir2-F6	5	86258652	86258812	ENSMUSG00000064555	U1	84572939	84672589	1	1	1	2	2	2	proximal downstream haplotype
Tir2-F6	5	84552338	84552616	ENSMUSG00000083525	Hmgn4	84572939	84672589	1	1	1	2	2	2	distal upstream haplotype
Tir2-F6	5	86258652	86258812	ENSMUSG00000064555	U1	84673659	84702555	1	1	1	2	2	2	proximal downstream haplotype
Tir2-F6	5	84552338	84552616	ENSMUSG00000083525	Hmgn4	84673659	84702555	1	1	1	2	2	2	distal upstream haplotype
Tir2-F6	5	84486816	84846407	ENSMUSG00000029245	Epha5	84705539	84895514	-1	1	1	1	1	1
Tir2-F6	5	86258652	86258812	ENSMUSG00000064555	U1	84895588	84915791	1	1	1	2	2	2	proximal downstream haplotype
Tir2-F6	5	84552338	84552616	ENSMUSG00000083525	Hmgn4	84895588	84915791	1	1	1	2	2	2	distal upstream haplotype
Tir2-F6	5	86258652	86258812	ENSMUSG00000064555	U1	84917634	84956477	1	1	2	2	3	2	proximal downstream haplotype
Tir2-F6	5	84552338	84552616	ENSMUSG00000083525	Hmgn4	84917634	84956477	1	1	2	2	3	2	distal upstream haplotype
Tir2-F6	5	86258652	86258812	ENSMUSG00000064555	U1	84957577	84960953	1	1	1	1	1	1	proximal downstream haplotype
Tir2-F6	5	84552338	84552616	ENSMUSG00000083525	Hmgn4	84957577	84960953	1	1	1	1	1	1	distal upstream haplotype
Tir2-F6	5	86258652	86258812	ENSMUSG00000064555	U1	84964031	85036381	1	1	1	2	2	2	proximal downstream haplotype
Tir2-F6	5	84552338	84552616	ENSMUSG00000083525	Hmgn4	84964031	85036381	1	1	1	2	2	2	distal upstream haplotype
Tir2-F6	5	86258652	86258812	ENSMUSG00000064555	U1	85045298	85056319	1	1	2	3	3	3	proximal downstream haplotype
Tir2-F6	5	84552338	84552616	ENSMUSG00000083525	Hmgn4	85045298	85056319	1	1	2	3	3	3	distal upstream haplotype
Tir2-F6	5	86258652	86258812	ENSMUSG00000064555	U1	85059200	85089513	1	1	1	2	2	2	proximal downstream haplotype
Tir2-F6	5	84552338	84552616	ENSMUSG00000083525	Hmgn4	85059200	85089513	1	1	1	2	2	2	distal upstream haplotype
Tir2-F6	5	86258652	86258812	ENSMUSG00000064555	U1	85092093	85105551	1	1	1	2	2	2	proximal downstream haplotype
Tir2-F6	5	84552338	84552616	ENSMUSG00000083525	Hmgn4	85092093	85105551	1	1	1	2	2	2	distal upstream haplotype
Tir2-F6	5	86258652	86258812	ENSMUSG00000064555	U1	85107227	85120781	1	1	1	2	3	2	proximal downstream haplotype
Tir2-F6	5	84552338	84552616	ENSMUSG00000083525	Hmgn4	85107227	85120781	1	1	1	2	3	2	distal upstream haplotype
Tir2-F6	5	86258652	86258812	ENSMUSG00000064555	U1	85123729	85143252	1	1	1	2	1	3	proximal downstream haplotype
Tir2-F6	5	84552338	84552616	ENSMUSG00000083525	Hmgn4	85123729	85143252	1	1	1	2	1	3	distal upstream haplotype
Tir2-F6	5	86258652	86258812	ENSMUSG00000064555	U1	85155630	85234552	1	1	1	2	1	2	proximal downstream haplotype
Tir2-F6	5	84552338	84552616	ENSMUSG00000083525	Hmgn4	85155630	85234552	1	1	1	2	1	2	distal upstream haplotype
Tir2-F6	5	86258652	86258812	ENSMUSG00000064555	U1	85235247	85366374	1	1	1	1	1	1	proximal downstream haplotype
Tir2-F6	5	84552338	84552616	ENSMUSG00000083525	Hmgn4	85235247	85366374	1	1	1	1	1	1	distal upstream haplotype
Tir2-F6	5	86258652	86258812	ENSMUSG00000064555	U1	85376116	85386531	1	1	2	3	4	5	proximal downstream haplotype
Tir2-F6	5	84552338	84552616	ENSMUSG00000083525	Hmgn4	85376116	85386531	1	1	2	3	4	5	distal upstream haplotype
Tir2-F6	5	86258652	86258812	ENSMUSG00000064555	U1	85392027	85629606	1	1	2	3	3	3	proximal downstream haplotype
Tir2-F6	5	84552338	84552616	ENSMUSG00000083525	Hmgn4	85392027	85629606	1	1	2	3	3	3	distal upstream haplotype
Tir2-F6	5	86258652	86258812	ENSMUSG00000064555	U1	85631706	85659395	1	1	1	2	1	2	proximal downstream haplotype
Tir2-F6	5	84552338	84552616	ENSMUSG00000083525	Hmgn4	85631706	85659395	1	1	1	2	1	2	distal upstream haplotype
Tir2-F6	5	86258652	86258812	ENSMUSG00000064555	U1	85662336	86036605	1	1	1	1	1	1	proximal downstream haplotype
Tir2-F6	5	84552338	84552616	ENSMUSG00000083525	Hmgn4	85662336	86036605	1	1	1	1	1	1	distal upstream haplotype
Tir2-F6	5	86258652	86258812	ENSMUSG00000064555	U1	86039577	86072128	1	1	1	1	1	1	proximal downstream haplotype
Tir2-F6	5	84552338	84552616	ENSMUSG00000083525	Hmgn4	86039577	86072128	1	1	1	1	1	1	distal upstream haplotype
Tir2-F6	5	86258652	86258812	ENSMUSG00000064555	U1	86084146	86134206	1	1	1	1	2	1	proximal downstream haplotype
Tir2-F6	5	84552338	84552616	ENSMUSG00000083525	Hmgn4	86084146	86134206	1	1	1	1	2	1	distal upstream haplotype
Tir2-F6	5	86258652	86258812	ENSMUSG00000064555	U1	86134721	86157239	1	1	1	1	2	1	proximal downstream haplotype
Tir2-F6	5	84552338	84552616	ENSMUSG00000083525	Hmgn4	86134721	86157239	1	1	1	1	2	1	distal upstream haplotype
Tir2-F6	5	86258652	86258812	ENSMUSG00000064555	U1	86158791	86177021	1	1	1	1	2	1	proximal downstream haplotype
Tir2-F6	5	84552338	84552616	ENSMUSG00000083525	Hmgn4	86158791	86177021	1	1	1	1	2	1	distal upstream haplotype
Tir2-F6	5	86258652	86258812	ENSMUSG00000064555	U1	86177091	86181348	1	1	1	1	2	1	proximal downstream haplotype
Tir2-F6	5	84552338	84552616	ENSMUSG00000083525	Hmgn4	86177091	86181348	1	1	1	1	2	1	distal upstream haplotype
Tir2-F6	5	86258652	86258812	ENSMUSG00000064555	U1	86181822	86184852	1	1	1	2	1	2	proximal downstream haplotype
Tir2-F6	5	84552338	84552616	ENSMUSG00000083525	Hmgn4	86181822	86184852	1	1	1	2	1	2	distal upstream haplotype
Tir2-F6	5	86258652	86258812	ENSMUSG00000064555	U1	86185615	86188452	1	1	1	1	1	1	proximal downstream haplotype
Tir2-F6	5	84552338	84552616	ENSMUSG00000083525	Hmgn4	86185615	86188452	1	1	1	1	1	1	distal upstream haplotype
Tir2-F6	5	86258652	86258812	ENSMUSG00000064555	U1	86189784	86191886	1	1	1	1	2	1	proximal downstream haplotype
Tir2-F6	5	84552338	84552616	ENSMUSG00000083525	Hmgn4	86189784	86191886	1	1	1	1	2	1	distal upstream haplotype
Tir2-F6	5	86258652	86258812	ENSMUSG00000064555	U1	86193249	86196975	1	1	1	2	2	2	proximal downstream haplotype
Tir2-F6	5	84552338	84552616	ENSMUSG00000083525	Hmgn4	86193249	86196975	1	1	1	2	2	2	distal upstream haplotype
Tir2-F6	5	86258652	86258812	ENSMUSG00000064555	U1	86198309	86397795	1	1	1	2	2	2
Tir2-F6	5	86441068	86494496	ENSMUSG00000029253	Cenpc1	86403923	86434660	-1	1	1	2	2	3	proximal upstream haplotype
Tir2-F6	5	86258652	86258812	ENSMUSG00000064555	U1	86403923	86434660	1	1	1	2	2	3	distal upstream haplotype
Tir2-F6	5	86500771	86532997	ENSMUSG00000029254	Stap1	86441485	86460400	1	1	1	2	2	2	proximal downstream haplotype
Tir2-F6	5	86258652	86258812	ENSMUSG00000064555	U1	86441485	86460400	1	1	1	2	2	2	distal upstream haplotype
Tir2-F6	5	86500771	86532997	ENSMUSG00000029254	Stap1	86461799	86466632	1	1	1	2	2	2	proximal downstream haplotype
Tir2-F6	5	86258652	86258812	ENSMUSG00000064555	U1	86461799	86466632	1	1	1	2	2	2	distal upstream haplotype
Tir2-F6	5	86500771	86532997	ENSMUSG00000029254	Stap1	86467038	86470588	1	1	1	2	2	2	proximal downstream haplotype
Tir2-F6	5	86258652	86258812	ENSMUSG00000064555	U1	86467038	86470588	1	1	1	2	2	2	distal upstream haplotype
Tir2-F6	5	86441068	86494496	ENSMUSG00000029253	Cenpc1	86471524	86495271	-1	1	1	2	2	2
Tir2-F6	5	86500771	86532997	ENSMUSG00000029254	Stap1	86495415	86542519	1	1	1	2	2	2
Tir2-F6	5	86508791	86508960	ENSMUSG00000064859	U1	86495415	86542519	1	1	1	2	2	2
Tir2-F6	5	86539761	86601768	ENSMUSG00000035898	Uba6	86495415	86542519	-1	1	1	2	2	2
Tir2-F6	5	86609779	86626926	ENSMUSG00000029255	Gnrhr	86542903	86567870	-1	1	1	2	2	2	proximal upstream haplotype
Tir2-F6	5	86508791	86508960	ENSMUSG00000064859	U1	86542903	86567870	1	1	1	2	2	2	distal upstream haplotype
Tir2-F6	5	86539761	86601768	ENSMUSG00000035898	Uba6	86568255	86669660	-1	1	1	2	2	2
Tir2-F6	5	86609779	86626926	ENSMUSG00000029255	Gnrhr	86568255	86669660	-1	1	1	2	2	2
Tir2-F6	5	86660506	86718333	ENSMUSG00000061184	Tmprss11c	86568255	86669660	-1	1	1	2	2	2
Tir2-F6	5	86665880	86665986	ENSMUSG00000065846	U6	86568255	86669660	-1	1	1	2	2	2
Tir2-F6	5	86731242	86802412	ENSMUSG00000061259	Tmprss11d	86669733	86692682	-1	1	1	2	3	2	proximal upstream haplotype
Tir2-F6	5	86665880	86665986	ENSMUSG00000065846	U6	86669733	86692682	-1	1	1	2	3	2	distal downstream haplotype
Tir2-F6	5	86731242	86802412	ENSMUSG00000061259	Tmprss11d	86692751	86699620	-1	1	1	2	2	2	proximal upstream haplotype
Tir2-F6	5	86665880	86665986	ENSMUSG00000065846	U6	86692751	86699620	-1	1	1	2	2	2	distal downstream haplotype
Tir2-F6	5	86660506	86718333	ENSMUSG00000061184	Tmprss11c	86699772	86731291	-1	1	1	2	3	2
Tir2-F6	5	86731242	86802412	ENSMUSG00000061259	Tmprss11d	86699772	86731291	-1	1	1	2	3	2
Tir2-F6	5	86839435	86898015	ENSMUSG00000072845	Tmprss11a	86731731	86734142	-1	1	1	1	1	1	proximal upstream haplotype
Tir2-F6	5	86665880	86665986	ENSMUSG00000065846	U6	86731731	86734142	-1	1	1	1	1	1	distal downstream haplotype
Tir2-F6	5	86839435	86898015	ENSMUSG00000072845	Tmprss11a	86735096	86770765	-1	1	1	2	1	2	proximal upstream haplotype
Tir2-F6	5	86665880	86665986	ENSMUSG00000065846	U6	86735096	86770765	-1	1	1	2	1	2	distal downstream haplotype
Tir2-F6	5	86731242	86802412	ENSMUSG00000061259	Tmprss11d	86773079	86840783	-1	1	1	2	3	2
Tir2-F6	5	86839435	86898015	ENSMUSG00000072845	Tmprss11a	86773079	86840783	-1	1	1	2	3	2
Tir2-F6	5	86914901	86928797	ENSMUSG00000079451	9930032O22Rik	86842216	86845033	-1	1	1	2	3	2	proximal upstream haplotype
Tir2-F6	5	86731242	86802412	ENSMUSG00000061259	Tmprss11d	86842216	86845033	-1	1	1	2	3	2	distal downstream haplotype
Tir2-F6	5	86914901	86928797	ENSMUSG00000079451	9930032O22Rik	86846934	86878958	-1	1	1	2	3	2	proximal upstream haplotype
Tir2-F6	5	86731242	86802412	ENSMUSG00000061259	Tmprss11d	86846934	86878958	-1	1	1	2	3	2	distal downstream haplotype
Tir2-F6	5	86914901	86928797	ENSMUSG00000079451	9930032O22Rik	86885631	86889785	-1	1	1	2	3	2	proximal upstream haplotype
Tir2-F6	5	86731242	86802412	ENSMUSG00000061259	Tmprss11d	86885631	86889785	-1	1	1	2	3	2	distal downstream haplotype
Tir2-F6	5	86914901	86928797	ENSMUSG00000079451	9930032O22Rik	86890590	86890814	-1	1	1	1	1	1	proximal upstream haplotype
Tir2-F6	5	86731242	86802412	ENSMUSG00000061259	Tmprss11d	86890590	86890814	-1	1	1	1	1	1	distal downstream haplotype
Tir2-F6	5	86914901	86928797	ENSMUSG00000079451	9930032O22Rik	86892406	86895241	-1	1	1	2	2	3	proximal upstream haplotype
Tir2-F6	5	86731242	86802412	ENSMUSG00000061259	Tmprss11d	86892406	86895241	-1	1	1	2	2	3	distal downstream haplotype
Tir2-F6	5	86839435	86898015	ENSMUSG00000072845	Tmprss11a	86896080	86899953	-1	1	1	2	1	2
Tir2-F6	5	86914901	86928797	ENSMUSG00000079451	9930032O22Rik	86900227	86996263	-1	1	1	2	1	2
Tir2-F6	5	86950555	87061441	ENSMUSG00000048764	Tmprss11f	86900227	86996263	-1	1	1	2	1	2
Tir2-F6	5	87086659	87105387	ENSMUSG00000035861	Tmprss11b	86996473	87002554	-1	1	2	3	4	4	proximal upstream haplotype
Tir2-F6	5	86914901	86928797	ENSMUSG00000079451	9930032O22Rik	86996473	87002554	-1	1	2	3	4	4	distal downstream haplotype
Tir2-F6	5	87086659	87105387	ENSMUSG00000035861	Tmprss11b	87003810	87007152	-1	1	1	1	1	1	proximal upstream haplotype
Tir2-F6	5	86914901	86928797	ENSMUSG00000079451	9930032O22Rik	87003810	87007152	-1	1	1	1	1	1	distal downstream haplotype
Tir2-F6	5	87086659	87105387	ENSMUSG00000035861	Tmprss11b	87012014	87014653	-1	1	1	2	3	2	proximal upstream haplotype
Tir2-F6	5	86914901	86928797	ENSMUSG00000079451	9930032O22Rik	87012014	87014653	-1	1	1	2	3	2	distal downstream haplotype
Tir2-F6	5	86950555	87061441	ENSMUSG00000048764	Tmprss11f	87015905	87096121	-1	1	1	2	3	2
Tir2-F6	5	87086659	87105387	ENSMUSG00000035861	Tmprss11b	87015905	87096121	-1	1	1	2	3	2
Tir2-F6	5	87086659	87105387	ENSMUSG00000035861	Tmprss11b	87102605	87114129	-1	1	1	2	1	2
Tir2-F6	5	87134211	87174840	ENSMUSG00000054537	Tmprss11e	87114181	87124997	-1	1	1	2	3	2	proximal upstream haplotype
Tir2-F6	5	87086659	87105387	ENSMUSG00000035861	Tmprss11b	87114181	87124997	-1	1	1	2	3	2	distal downstream haplotype
Tir2-F6	5	87134211	87174840	ENSMUSG00000054537	Tmprss11e	87131160	87138971	-1	1	1	2	3	2
Tir2-F6	5	87233246	87265684	ENSMUSG00000035851	Ythdc1	87140082	87143250	1	1	1	1	1	1	proximal downstream haplotype
Tir2-F6	5	87086659	87105387	ENSMUSG00000035861	Tmprss11b	87140082	87143250	-1	1	1	1	1	1	distal downstream haplotype
Tir2-F6	5	87233246	87265684	ENSMUSG00000035851	Ythdc1	87143936	87164553	1	1	1	1	1	1	proximal downstream haplotype
Tir2-F6	5	87086659	87105387	ENSMUSG00000035861	Tmprss11b	87143936	87164553	-1	1	1	1	1	1	distal downstream haplotype
Tir2-F6	5	87134211	87174840	ENSMUSG00000054537	Tmprss11e	87164658	87213226	-1	1	2	2	3	2
Tir2-F6	5	87233246	87265684	ENSMUSG00000035851	Ythdc1	87213747	87223165	1	1	1	1	1	1	proximal downstream haplotype
Tir2-F6	5	87134211	87174840	ENSMUSG00000054537	Tmprss11e	87213747	87223165	-1	1	1	1	1	1	distal downstream haplotype
Tir2-F6	5	87233246	87265684	ENSMUSG00000035851	Ythdc1	87234265	87287164	1	1	1	1	1	1
Tir2-F6	5	87318792	87335962	ENSMUSG00000029260	Ugt2b34	87290723	87313071	-1	1	1	1	1	1	proximal upstream haplotype
Tir2-F6	5	87233246	87265684	ENSMUSG00000035851	Ythdc1	87290723	87313071	1	1	1	1	1	1	distal upstream haplotype
Tir2-F6	5	87318792	87335962	ENSMUSG00000029260	Ugt2b34	87314994	87320377	-1	1	1	2	1	2
Tir2-F6	5	87318792	87335962	ENSMUSG00000029260	Ugt2b34	87332238	87407774	-1	1	2	1	3	4
Tir2-F6	5	87345241	87345347	ENSMUSG00000075732	U6	87332238	87407774	-1	1	2	1	3	4
Tir2-F6	5	87345663	87355555	ENSMUSG00000035836	Ugt2b1	87332238	87407774	-1	1	2	1	3	4
Tir2-F6	5	87357928	87358033	ENSMUSG00000075983	U6	87332238	87407774	-1	1	2	1	3	4
Tir2-F6	5	87426246	87426333	ENSMUSG00000080353	AC119816.5	87410364	87421358	1	1	1	2	3	4	proximal downstream haplotype
Tir2-F6	5	87357928	87358033	ENSMUSG00000075983	U6	87410364	87421358	-1	1	1	2	3	4	distal downstream haplotype
Tir2-F6	5	87426246	87426333	ENSMUSG00000080353	AC119816.5	87423605	87593216	1	1	2	2	2	3
Tir2-F6	5	87429885	87440699	ENSMUSG00000035811	Ugt2b35	87423605	87593216	1	1	2	2	2	3
Tir2-F6	5	87494953	87521583	ENSMUSG00000070704	Ugt2b36	87423605	87593216	-1	1	2	2	2	3
Tir2-F6	5	87553981	87569365	ENSMUSG00000054630	Ugt2b5	87423605	87593216	-1	1	2	2	2	3
Tir2-F6	5	87669518	87683829	ENSMUSG00000057425	Ugt2b37	87599936	87646343	-1	1	2	2	3	4	proximal upstream haplotype
Tir2-F6	5	87553981	87569365	ENSMUSG00000054630	Ugt2b5	87599936	87646343	-1	1	2	2	3	4	distal downstream haplotype
Tir2-F6	5	87669518	87683829	ENSMUSG00000057425	Ugt2b37	87669298	87688016	-1	1	1	1	2	1
Tir2-F6	5	87753997	87766201	ENSMUSG00000035780	Ugt2a3	87702261	87733846	-1	1	2	3	4	5	proximal upstream haplotype
Tir2-F6	5	87669518	87683829	ENSMUSG00000057425	Ugt2b37	87702261	87733846	-1	1	2	3	4	5	distal downstream haplotype
Tir2-F6	5	87753997	87766201	ENSMUSG00000035780	Ugt2a3	87743731	87745393	-1	1	2	2	3	2	proximal upstream haplotype
Tir2-F6	5	87669518	87683829	ENSMUSG00000057425	Ugt2b37	87743731	87745393	-1	1	2	2	3	2	distal downstream haplotype
Tir2-F6	5	87753997	87766201	ENSMUSG00000035780	Ugt2a3	87745416	87755303	-1	1	1	2	1	3
Tir2-F6	5	87838974	87853228	ENSMUSG00000061906	Ugt2b38	87756404	87756637	-1	1	1	1	1	1	proximal upstream haplotype
Tir2-F6	5	87669518	87683829	ENSMUSG00000057425	Ugt2b37	87756404	87756637	-1	1	1	1	1	1	distal downstream haplotype
Tir2-F6	5	87753997	87766201	ENSMUSG00000035780	Ugt2a3	87757067	87823105	-1	1	1	1	1	1
Tir2-F6	5	87838974	87853228	ENSMUSG00000061906	Ugt2b38	87827913	87830669	-1	1	1	1	1	1	proximal upstream haplotype
Tir2-F6	5	87753997	87766201	ENSMUSG00000035780	Ugt2a3	87827913	87830669	-1	1	1	1	1	1	distal downstream haplotype
Tir2-F6	5	87838974	87853228	ENSMUSG00000061906	Ugt2b38	87839553	87889675	-1	1	2	3	4	5
Tir2-F6	5	87888519	87915771	ENSMUSG00000029268	Ugt2a2	87839553	87889675	-1	1	2	3	4	5
Tir2-F6	5	87942364	87967220	ENSMUSG00000029269	Sult1b1	87890067	87903899	-1	1	2	3	4	3	proximal upstream haplotype
Tir2-F6	5	87838974	87853228	ENSMUSG00000061906	Ugt2b38	87890067	87903899	-1	1	2	3	4	3	distal downstream haplotype
Tir2-F6	5	87942364	87967220	ENSMUSG00000029269	Sult1b1	87907214	87909272	-1	1	1	2	2	3	proximal upstream haplotype
Tir2-F6	5	87838974	87853228	ENSMUSG00000061906	Ugt2b38	87907214	87909272	-1	1	1	2	2	3	distal downstream haplotype
Tir2-F6	5	87888519	87915771	ENSMUSG00000029268	Ugt2a2	87910672	87916666	-1	1	2	2	2	2
Tir2-F6	5	87942364	87967220	ENSMUSG00000029269	Sult1b1	87916874	88151333	-1	1	1	1	1	1
Tir2-F6	5	87983679	87997992	ENSMUSG00000029273	Sult1d1	87916874	88151333	-1	1	1	1	1	1
Tir2-F6	5	88004995	88020619	ENSMUSG00000029272	Sult1e1	87916874	88151333	-1	1	1	1	1	1
Tir2-F6	5	88095233	88111598	ENSMUSG00000070702	Csn1s1	87916874	88151333	1	1	1	1	1	1
Tir2-F6	5	88121647	88128446	ENSMUSG00000063157	Csn2	87916874	88151333	-1	1	1	1	1	1
Tir2-F6	5	88203592	88217822	ENSMUSG00000061937	Csn1s2a	88154729	88155380	1	1	2	3	4	4	proximal downstream haplotype
Tir2-F6	5	88121647	88128446	ENSMUSG00000063157	Csn2	88154729	88155380	-1	1	2	3	4	4	distal downstream haplotype
Tir2-F6	5	88203592	88217822	ENSMUSG00000061937	Csn1s2a	88156933	88187809	1	1	2	3	4	3	proximal downstream haplotype
Tir2-F6	5	88121647	88128446	ENSMUSG00000063157	Csn2	88156933	88187809	-1	1	2	3	4	3	distal downstream haplotype
Tir2-F6	5	88203592	88217822	ENSMUSG00000061937	Csn1s2a	88191874	88196370	1	1	1	1	2	1	proximal downstream haplotype
Tir2-F6	5	88121647	88128446	ENSMUSG00000063157	Csn2	88191874	88196370	-1	1	1	1	2	1	distal downstream haplotype
Tir2-F6	5	88203592	88217822	ENSMUSG00000061937	Csn1s2a	88197260	88200837	1	1	2	3	1	1	proximal downstream haplotype
Tir2-F6	5	88121647	88128446	ENSMUSG00000063157	Csn2	88197260	88200837	-1	1	2	3	1	1	distal downstream haplotype
Tir2-F6	5	88203592	88217822	ENSMUSG00000061937	Csn1s2a	88202286	88302608	1	1	1	2	3	3
Tir2-F6	5	88237146	88253442	ENSMUSG00000061388	Csn1s2b	88202286	88302608	1	1	1	2	3	3
Tir2-F6	5	88254711	88275411	ENSMUSG00000002240	4930432K09Rik	88202286	88302608	1	1	1	2	3	3
Tir2-F6	5	88279384	88282037	ENSMUSG00000067156	AC022298.31-1	88202286	88302608	1	1	1	2	3	3
Tir2-F6	5	88314737	88323197	ENSMUSG00000009580	Odam	88302920	88329230	1	1	1	1	1	1
Tir2-F6	5	88337804	88343193	ENSMUSG00000070701	AC022298.31-2	88330653	88331115	1	1	2	2	2	3	proximal downstream haplotype
Tir2-F6	5	88314737	88323197	ENSMUSG00000009580	Odam	88330653	88331115	1	1	2	2	2	3	distal upstream haplotype
Tir2-F6	5	88337804	88343193	ENSMUSG00000070701	AC022298.31-2	88333024	88443954	1	1	1	2	3	3
Tir2-F6	5	88354632	88361557	ENSMUSG00000001622	Csn3	88333024	88443954	1	1	1	2	3	3
Tir2-F6	5	88392510	88395374	ENSMUSG00000055961	BC051076	88333024	88443954	1	1	1	2	3	3
Tir2-F6	5	88398484	88401895	ENSMUSG00000007457	2310003L06Rik	88333024	88443954	1	1	1	2	3	3
Tir2-F6	5	88408476	88410568	ENSMUSG00000007907	4931407G18Rik	88333024	88443954	1	1	1	2	3	3
Tir2-F6	5	88431574	88437558	ENSMUSG00000029280	Smr3a	88333024	88443954	1	1	1	2	3	3
Tir2-F6	5	88515581	88538078	ENSMUSG00000029281	Smr2	88450997	88519981	1	1	2	3	3	3
Tir2-F6	5	88515581	88538078	ENSMUSG00000029281	Smr2	88527728	88561699	1	1	2	3	3	3
Tir2-F6	5	88539592	88540555	ENSMUSG00000079439	AC163331.8-2	88527728	88561699	-1	1	2	3	3	3
Tir2-F6	5	88583048	88583124	ENSMUSG00000079438	AC163331.8-1	88562395	88562858	-1	1	2	2	3	2	proximal upstream haplotype
Tir2-F6	5	88539592	88540555	ENSMUSG00000079439	AC163331.8-2	88562395	88562858	-1	1	2	2	3	2	distal downstream haplotype
Tir2-F6	5	88583048	88583124	ENSMUSG00000079438	AC163331.8-1	88564542	88829805	-1	1	1	2	2	2
Tir2-F6	5	88746346	88757716	ENSMUSG00000064156	Muc10	88564542	88829805	1	1	1	2	2	2
Tir2-F6	5	88805133	88814941	ENSMUSG00000029282	Amtn	88564542	88829805	1	1	1	2	2	2
Tir2-F6	5	88885016	88897552	ENSMUSG00000029288	Ambn	88848921	88857350	1	1	1	2	2	2	proximal downstream haplotype
Tir2-F6	5	88805133	88814941	ENSMUSG00000029282	Amtn	88848921	88857350	1	1	1	2	2	2	distal upstream haplotype
Tir2-F6	5	88885016	88897552	ENSMUSG00000029288	Ambn	88857510	88887610	1	1	1	2	2	2
Tir2-F6	5	88917000	88933737	ENSMUSG00000029286	Enam	88907348	89028303	1	1	1	1	1	1
Tir2-F6	5	88949625	88956874	ENSMUSG00000067149	Igj	88907348	89028303	-1	1	1	1	1	1
Tir2-F6	5	88983508	88985108	ENSMUSG00000070697	Utp3	88907348	89028303	1	1	1	1	1	1
Tir2-F6	5	88994065	89080415	ENSMUSG00000029291	Rufy3	88907348	89028303	1	1	1	1	1	1
Tir2-F6	5	88994065	89080415	ENSMUSG00000029291	Rufy3	89032419	89261234	1	1	1	1	1	1
Tir2-F6	5	89088483	89105196	ENSMUSG00000044221	Grsf1	89032419	89261234	-1	1	1	1	1	1
Tir2-F6	5	89149880	89191083	ENSMUSG00000006262	Mobkl1a	89032419	89261234	1	1	1	1	1	1
Tir2-F6	5	89168272	89168754	ENSMUSG00000079066	AC160533.6	89032419	89261234	-1	1	1	1	1	1
Tir2-F6	5	89168272	89168754	ENSMUSG00000082438	AC160533.2	89032419	89261234	-1	1	1	1	1	1
Tir2-F6	5	89194202	89212297	ENSMUSG00000029366	Dck	89032419	89261234	1	1	1	1	1	1
Tir2-F6	5	89267034	89268427	ENSMUSG00000082389	Mkrn1-ps1	89261393	89275265	-1	1	1	2	3	2
Tir2-F6	5	89316322	89664563	ENSMUSG00000060961	Slc4a4	89280154	89285986	1	1	1	2	3	2	proximal downstream haplotype
Tir2-F6	5	89267034	89268427	ENSMUSG00000082389	Mkrn1-ps1	89280154	89285986	-1	1	1	2	3	2	distal downstream haplotype
Tir2-F6	5	89316322	89664563	ENSMUSG00000060961	Slc4a4	89286156	89287688	1	1	1	1	2	1	proximal downstream haplotype
Tir2-F6	5	89267034	89268427	ENSMUSG00000082389	Mkrn1-ps1	89286156	89287688	-1	1	1	1	2	1	distal downstream haplotype
Tir2-F6	5	89316322	89664563	ENSMUSG00000060961	Slc4a4	89288665	89346657	1	1	1	1	2	1
Tir2-F6	5	89846549	89886790	ENSMUSG00000035540	Gc	89347697	89353600	-1	1	2	1	3	1	proximal upstream haplotype
Tir2-F6	5	89267034	89268427	ENSMUSG00000082389	Mkrn1-ps1	89347697	89353600	-1	1	2	1	3	1	distal downstream haplotype
Tir2-F6	5	89846549	89886790	ENSMUSG00000035540	Gc	89354306	89358396	-1	1	1	1	2	1	proximal upstream haplotype
Tir2-F6	5	89267034	89268427	ENSMUSG00000082389	Mkrn1-ps1	89354306	89358396	-1	1	1	1	2	1	distal downstream haplotype
Tir2-F6	5	89846549	89886790	ENSMUSG00000035540	Gc	89358920	89412558	-1	1	1	2	3	2	proximal upstream haplotype
Tir2-F6	5	89267034	89268427	ENSMUSG00000082389	Mkrn1-ps1	89358920	89412558	-1	1	1	2	3	2	distal downstream haplotype
Tir2-F6	5	89846549	89886790	ENSMUSG00000035540	Gc	89412808	89413938	-1	1	1	2	1	2	proximal upstream haplotype
Tir2-F6	5	89267034	89268427	ENSMUSG00000082389	Mkrn1-ps1	89412808	89413938	-1	1	1	2	1	2	distal downstream haplotype
Tir2-F6	5	89846549	89886790	ENSMUSG00000035540	Gc	89414338	89454264	-1	1	1	2	3	2	proximal upstream haplotype
Tir2-F6	5	89267034	89268427	ENSMUSG00000082389	Mkrn1-ps1	89414338	89454264	-1	1	1	2	3	2	distal downstream haplotype
Tir2-F6	5	89846549	89886790	ENSMUSG00000035540	Gc	89456317	89470424	-1	1	1	2	3	2	proximal upstream haplotype
Tir2-F6	5	89267034	89268427	ENSMUSG00000082389	Mkrn1-ps1	89456317	89470424	-1	1	1	2	3	2	distal downstream haplotype
Tir2-F6	5	89846549	89886790	ENSMUSG00000035540	Gc	89473268	89487473	-1	1	1	2	3	2	proximal upstream haplotype
Tir2-F6	5	89267034	89268427	ENSMUSG00000082389	Mkrn1-ps1	89473268	89487473	-1	1	1	2	3	2	distal downstream haplotype
Tir2-F6	5	89846549	89886790	ENSMUSG00000035540	Gc	89487785	89488181	-1	1	1	1	1	1	proximal upstream haplotype
Tir2-F6	5	89267034	89268427	ENSMUSG00000082389	Mkrn1-ps1	89487785	89488181	-1	1	1	1	1	1	distal downstream haplotype
Tir2-F6	5	89846549	89886790	ENSMUSG00000035540	Gc	89488434	89489463	-1	1	1	2	1	2	proximal upstream haplotype
Tir2-F6	5	89267034	89268427	ENSMUSG00000082389	Mkrn1-ps1	89488434	89489463	-1	1	1	2	1	2	distal downstream haplotype
Tir2-F6	5	89846549	89886790	ENSMUSG00000035540	Gc	89489891	89568551	-1	1	1	2	2	2	proximal upstream haplotype
Tir2-F6	5	89267034	89268427	ENSMUSG00000082389	Mkrn1-ps1	89489891	89568551	-1	1	1	2	2	2	distal downstream haplotype
Tir2-F6	5	89846549	89886790	ENSMUSG00000035540	Gc	89568873	89570217	-1	1	2	1	1	1	proximal upstream haplotype
Tir2-F6	5	89267034	89268427	ENSMUSG00000082389	Mkrn1-ps1	89568873	89570217	-1	1	2	1	1	1	distal downstream haplotype
Tir2-F6	5	89846549	89886790	ENSMUSG00000035540	Gc	89571127	89645461	-1	1	1	2	2	2	proximal upstream haplotype
Tir2-F6	5	89267034	89268427	ENSMUSG00000082389	Mkrn1-ps1	89571127	89645461	-1	1	1	2	2	2	distal downstream haplotype
Tir2-F6	5	89316322	89664563	ENSMUSG00000060961	Slc4a4	89646001	89682086	1	1	1	2	3	2
Tir2-F6	5	89846549	89886790	ENSMUSG00000035540	Gc	89682832	89771156	-1	1	1	2	3	2	proximal upstream haplotype
Tir2-F6	5	89316322	89664563	ENSMUSG00000060961	Slc4a4	89682832	89771156	1	1	1	2	3	2	distal upstream haplotype
Tir2-F6	5	89846549	89886790	ENSMUSG00000035540	Gc	89771290	89777708	-1	1	1	2	3	2	proximal upstream haplotype
Tir2-F6	5	89316322	89664563	ENSMUSG00000060961	Slc4a4	89771290	89777708	1	1	1	2	3	2	distal upstream haplotype
Tir2-F6	5	89846549	89886790	ENSMUSG00000035540	Gc	89781045	89853749	-1	1	1	2	3	2
Tir2-F6	5	89956454	90012765	ENSMUSG00000035528	Npffr2	89854669	89856377	1	1	2	1	3	1	proximal downstream haplotype
Tir2-F6	5	89316322	89664563	ENSMUSG00000060961	Slc4a4	89854669	89856377	1	1	2	1	3	1	distal upstream haplotype
Tir2-F6	5	89956454	90012765	ENSMUSG00000035528	Npffr2	89863872	89876961	1	1	1	2	3	2	proximal downstream haplotype
Tir2-F6	5	89316322	89664563	ENSMUSG00000060961	Slc4a4	89863872	89876961	1	1	1	2	3	2	distal upstream haplotype
Tir2-F6	5	89956454	90012765	ENSMUSG00000035528	Npffr2	89877148	89879025	1	1	1	2	2	2	proximal downstream haplotype
Tir2-F6	5	89316322	89664563	ENSMUSG00000060961	Slc4a4	89877148	89879025	1	1	1	2	2	2	distal upstream haplotype
Tir2-F6	5	89956454	90012765	ENSMUSG00000035528	Npffr2	89879234	89879535	1	1	1	1	2	1	proximal downstream haplotype
Tir2-F6	5	89316322	89664563	ENSMUSG00000060961	Slc4a4	89879234	89879535	1	1	1	1	2	1	distal upstream haplotype
Tir2-F6	5	89956454	90012765	ENSMUSG00000035528	Npffr2	89879723	89881745	1	1	1	1	2	1	proximal downstream haplotype
Tir2-F6	5	89316322	89664563	ENSMUSG00000060961	Slc4a4	89879723	89881745	1	1	1	1	2	1	distal upstream haplotype
Tir2-F6	5	89846549	89886790	ENSMUSG00000035540	Gc	89883159	89887720	-1	1	1	1	2	1
Tir2-F6	5	89956454	90012765	ENSMUSG00000035528	Npffr2	89888035	89948539	1	1	2	1	3	1	proximal downstream haplotype
Tir2-F6	5	89846549	89886790	ENSMUSG00000035540	Gc	89888035	89948539	-1	1	2	1	3	1	distal downstream haplotype
Tir2-F6	5	89956454	90012765	ENSMUSG00000035528	Npffr2	89949876	89950944	1	1	1	2	2	2	proximal downstream haplotype
Tir2-F6	5	89846549	89886790	ENSMUSG00000035540	Gc	89949876	89950944	-1	1	1	2	2	2	distal downstream haplotype
Tir2-F6	5	89956454	90012765	ENSMUSG00000035528	Npffr2	89950992	89951678	1	1	1	2	3	2	proximal downstream haplotype
Tir2-F6	5	89846549	89886790	ENSMUSG00000035540	Gc	89950992	89951678	-1	1	1	2	3	2	distal downstream haplotype
Tir2-F6	5	89956454	90012765	ENSMUSG00000035528	Npffr2	89952625	89967684	1	1	1	2	3	2
Tir2-F6	5	90105946	90312431	ENSMUSG00000043635	Adamts3	89970001	89979275	-1	1	1	2	3	2	proximal upstream haplotype
Tir2-F6	5	89846549	89886790	ENSMUSG00000035540	Gc	89970001	89979275	-1	1	1	2	3	2	distal downstream haplotype
Tir2-F6	5	89956454	90012765	ENSMUSG00000035528	Npffr2	89979694	90067606	1	1	1	2	3	2
Tir2-F6	5	90105946	90312431	ENSMUSG00000043635	Adamts3	90067705	90209796	-1	1	1	2	3	2
Tir2-F6	5	90110941	90111223	ENSMUSG00000084500	7SK	90067705	90209796	1	1	1	2	3	2
Tir2-F6	5	90257896	90258024	ENSMUSG00000077175	SNORA17	90210432	90213806	1	1	1	2	1	2	proximal downstream haplotype
Tir2-F6	5	90110941	90111223	ENSMUSG00000084500	7SK	90210432	90213806	1	1	1	2	1	2	distal upstream haplotype
Tir2-F6	5	90257896	90258024	ENSMUSG00000077175	SNORA17	90215732	90293719	1	1	1	2	3	2
Tir2-F6	5	90105946	90312431	ENSMUSG00000043635	Adamts3	90296434	90467930	-1	1	1	2	3	2
Tir2-F6	5	90561254	90561700	ENSMUSG00000043618	AC162171.7	90470311	90559506	1	1	1	2	1	2	proximal downstream haplotype
Tir2-F6	5	90257896	90258024	ENSMUSG00000077175	SNORA17	90470311	90559506	1	1	1	2	1	2	distal upstream haplotype
Tir2-F6	5	90561254	90561700	ENSMUSG00000043618	AC162171.7	90560885	90564875	1	1	1	1	1	1
Tir2-F6	5	90643749	90652997	ENSMUSG00000035505	Cox18	90576563	90789568	-1	1	1	2	2	2
Tir2-F6	5	90656215	90795211	ENSMUSG00000055204	Ankrd17	90576563	90789568	-1	1	1	2	2	2
Tir2-F6	5	90759932	90760387	ENSMUSG00000067626	AU017193	90576563	90789568	-1	1	1	2	2	2
Tir2-F6	5	90762598	90762651	ENSMUSG00000080523	AC117578.9-2	90576563	90789568	1	1	1	2	2	2
Tir2-F6	5	90807679	90807894	ENSMUSG00000072833	AC140220.4	90799758	90799854	-1	1	1	2	3	2	proximal upstream haplotype
Tir2-F6	5	90796230	90797513	ENSMUSG00000054945	AC117578.9-1	90799758	90799854	1	1	1	2	3	2	distal upstream haplotype
Tir2-F6	5	90807679	90807894	ENSMUSG00000072833	AC140220.4	90802260	90809593	-1	1	1	1	1	1
Tir2-F6	5	90889929	90905627	ENSMUSG00000029368	Alb	90810608	90820375	1	1	1	1	2	3	proximal downstream haplotype
Tir2-F6	5	90807679	90807894	ENSMUSG00000072833	AC140220.4	90810608	90820375	-1	1	1	1	2	3	distal downstream haplotype
Tir2-F6	5	90889929	90905627	ENSMUSG00000029368	Alb	90821217	90906770	1	1	1	1	1	1
Tir2-F6	5	90919765	90937882	ENSMUSG00000054932	Afp	90907790	90952220	1	1	1	2	1	2
Tir2-F6	5	90947975	90982569	ENSMUSG00000029369	Afm	90907790	90952220	1	1	1	2	1	2
Tir2-F6	5	90990244	91008734	ENSMUSG00000070690	AC135240.2	90952543	90952638	1	1	1	2	1	2	proximal downstream haplotype
Tir2-F6	5	90919765	90937882	ENSMUSG00000054932	Afp	90952543	90952638	1	1	1	2	1	2	distal upstream haplotype
Tir2-F6	5	90990244	91008734	ENSMUSG00000070690	AC135240.2	90953051	90980516	1	1	1	2	3	2	proximal downstream haplotype
Tir2-F6	5	90919765	90937882	ENSMUSG00000054932	Afp	90953051	90980516	1	1	1	2	3	2	distal upstream haplotype
Tir2-F6	5	90947975	90982569	ENSMUSG00000029369	Afm	90982123	90991585	1	1	1	2	1	2
Tir2-F6	5	90990244	91008734	ENSMUSG00000070690	AC135240.2	90982123	90991585	1	1	1	2	1	2
Tir2-F6	5	91032102	91069513	ENSMUSG00000029370	Rassf6	90992610	90993372	-1	1	1	1	1	1	proximal upstream haplotype
Tir2-F6	5	90947975	90982569	ENSMUSG00000029369	Afm	90992610	90993372	1	1	1	1	1	1	distal upstream haplotype
Tir2-F6	5	90990244	91008734	ENSMUSG00000070690	AC135240.2	90993668	91117419	1	1	1	2	3	4
Tir2-F6	5	91032102	91069513	ENSMUSG00000029370	Rassf6	90993668	91117419	-1	1	1	2	3	4
Tir2-F6	5	91188325	91190651	ENSMUSG00000029371	Cxcl5	91117658	91117712	1	1	1	1	2	1	proximal downstream haplotype
Tir2-F6	5	91032102	91069513	ENSMUSG00000029370	Rassf6	91117658	91117712	-1	1	1	1	2	1	distal downstream haplotype
Tir2-F6	5	91188325	91190651	ENSMUSG00000029371	Cxcl5	91117895	91144383	1	1	1	1	2	1	proximal downstream haplotype
Tir2-F6	5	91032102	91069513	ENSMUSG00000029370	Rassf6	91117895	91144383	-1	1	1	1	2	1	distal downstream haplotype
Tir2-F6	5	91188325	91190651	ENSMUSG00000029371	Cxcl5	91144536	91146208	1	1	1	1	2	1	proximal downstream haplotype
Tir2-F6	5	91032102	91069513	ENSMUSG00000029370	Rassf6	91144536	91146208	-1	1	1	1	2	1	distal downstream haplotype
Tir2-F6	5	91188325	91190651	ENSMUSG00000029371	Cxcl5	91146287	91154320	1	1	1	1	2	1	proximal downstream haplotype
Tir2-F6	5	91032102	91069513	ENSMUSG00000029370	Rassf6	91146287	91154320	-1	1	1	1	2	1	distal downstream haplotype
Tir2-F6	5	91188325	91190651	ENSMUSG00000029371	Cxcl5	91157350	91202117	1	1	2	3	4	3
Tir2-F6	5	91197544	91199086	ENSMUSG00000029372	Ppbp	91157350	91202117	1	1	2	3	4	3
Tir2-F6	5	91201461	91202407	ENSMUSG00000029373	Pf4	91157350	91202117	1	1	2	3	4	3
Tir2-F6	5	91215127	91217112	ENSMUSG00000029379	Cxcl3	91202430	91202612	1	1	2	3	1	4	proximal downstream haplotype
Tir2-F6	5	91201461	91202407	ENSMUSG00000029373	Pf4	91202430	91202612	1	1	2	3	1	4	distal upstream haplotype
Tir2-F6	5	91215127	91217112	ENSMUSG00000029379	Cxcl3	91202682	91203414	1	1	1	2	3	2	proximal downstream haplotype
Tir2-F6	5	91201461	91202407	ENSMUSG00000029373	Pf4	91202682	91203414	1	1	1	2	3	2	distal upstream haplotype
Tir2-F6	5	91215127	91217112	ENSMUSG00000029379	Cxcl3	91203511	91206518	1	1	1	1	2	1	proximal downstream haplotype
Tir2-F6	5	91201461	91202407	ENSMUSG00000029373	Pf4	91203511	91206518	1	1	1	1	2	1	distal upstream haplotype
Tir2-F6	5	91215127	91217112	ENSMUSG00000029379	Cxcl3	91206629	91228068	1	1	1	1	1	1
Tir2-F6	5	91223560	91232093	ENSMUSG00000029375	Cxcl15	91206629	91228068	1	1	1	1	1	1
Tir2-F6	5	91223560	91232093	ENSMUSG00000029375	Cxcl15	91230374	91305330	1	1	2	2	1	2
Tir2-F6	5	91320306	91322139	ENSMUSG00000029380	Cxcl1	91315861	91318577	1	1	2	2	1	2	proximal downstream haplotype
Tir2-F6	5	91223560	91232093	ENSMUSG00000029375	Cxcl15	91315861	91318577	1	1	2	2	1	2	distal upstream haplotype
Tir2-F6	5	91320306	91322139	ENSMUSG00000029380	Cxcl1	91318978	91323938	1	1	2	2	3	2
Tir2-F6	5	91332899	91334935	ENSMUSG00000058427	Cxcl2	91325659	91327414	1	1	1	1	2	1	proximal downstream haplotype
Tir2-F6	5	91320306	91322139	ENSMUSG00000029380	Cxcl1	91325659	91327414	1	1	1	1	2	1	distal upstream haplotype
Tir2-F6	5	91332899	91334935	ENSMUSG00000058427	Cxcl2	91327624	91333630	1	1	1	2	3	2
Tir2-F6	5	91332899	91334935	ENSMUSG00000058427	Cxcl2	91333880	91386952	1	1	1	2	3	2
Tir2-F6	5	91360222	91450386	ENSMUSG00000029376	AC109311.12	91333880	91386952	1	1	1	2	3	2
Tir2-F6	5	91456543	91464238	ENSMUSG00000035020	Epgn	91387273	91387837	1	1	1	2	3	4	proximal downstream haplotype
Tir2-F6	5	91332899	91334935	ENSMUSG00000058427	Cxcl2	91387273	91387837	1	1	1	2	3	4	distal upstream haplotype
Tir2-F6	5	91456543	91464238	ENSMUSG00000035020	Epgn	91388317	91401171	1	1	1	2	3	2	proximal downstream haplotype
Tir2-F6	5	91332899	91334935	ENSMUSG00000058427	Cxcl2	91388317	91401171	1	1	1	2	3	2	distal upstream haplotype
Tir2-F6	5	91456543	91464238	ENSMUSG00000035020	Epgn	91401286	91434906	1	1	1	1	2	1	proximal downstream haplotype
Tir2-F6	5	91332899	91334935	ENSMUSG00000058427	Cxcl2	91401286	91434906	1	1	1	1	2	1	distal upstream haplotype
Tir2-F6	5	91456543	91464238	ENSMUSG00000035020	Epgn	91435453	91439964	1	1	1	1	2	1	proximal downstream haplotype
Tir2-F6	5	91332899	91334935	ENSMUSG00000058427	Cxcl2	91435453	91439964	1	1	1	1	2	1	distal upstream haplotype
Tir2-F6	5	91456543	91464238	ENSMUSG00000035020	Epgn	91440098	91449981	1	1	1	2	3	2	proximal downstream haplotype
Tir2-F6	5	91332899	91334935	ENSMUSG00000058427	Cxcl2	91440098	91449981	1	1	1	2	3	2	distal upstream haplotype
Tir2-F6	5	91456543	91464238	ENSMUSG00000035020	Epgn	91451329	91461185	1	1	2	2	3	2
Tir2-F6	5	91456543	91464238	ENSMUSG00000035020	Epgn	91461809	91473256	1	1	2	3	4	3
Tir2-F6	5	91503643	91522675	ENSMUSG00000029377	Ereg	91473791	91479366	1	1	1	2	3	2	proximal downstream haplotype
Tir2-F6	5	91456543	91464238	ENSMUSG00000035020	Epgn	91473791	91479366	1	1	1	2	3	2	distal upstream haplotype
Tir2-F6	5	91503643	91522675	ENSMUSG00000029377	Ereg	91479635	91480893	1	1	1	2	3	2	proximal downstream haplotype
Tir2-F6	5	91456543	91464238	ENSMUSG00000035020	Epgn	91479635	91480893	1	1	1	2	3	2	distal upstream haplotype
Tir2-F6	5	91503643	91522675	ENSMUSG00000029377	Ereg	91480917	91492228	1	1	1	2	3	2	proximal downstream haplotype
Tir2-F6	5	91456543	91464238	ENSMUSG00000035020	Epgn	91480917	91492228	1	1	1	2	3	2	distal upstream haplotype
Tir2-F6	5	91503643	91522675	ENSMUSG00000029377	Ereg	91496080	91622441	1	1	1	2	2	2
Tir2-F6	5	91568625	91577449	ENSMUSG00000029378	Areg	91496080	91622441	1	1	1	2	2	2
Tir2-F6	5	91646924	91647030	ENSMUSG00000064533	U6	91642884	91738513	-1	1	2	3	3	4
Tir2-F6	5	91786287	91831939	ENSMUSG00000082361	Btc	91740627	91750166	-1	1	1	2	3	2	proximal upstream haplotype
Tir2-F6	5	91646924	91647030	ENSMUSG00000064533	U6	91740627	91750166	-1	1	1	2	3	2	distal downstream haplotype
Tir2-F6	5	91786287	91831939	ENSMUSG00000082361	Btc	91750497	91987048	-1	1	1	1	1	1
Tir2-F6	5	91946726	92053020	ENSMUSG00000034981	9130213B05Rik	91750497	91987048	1	1	1	1	1	1
Tir2-F6	5	91999154	91999202	ENSMUSG00000080581	AC122216.4	91988444	92051594	-1	1	1	2	3	4
Tir2-F6	5	91946726	92053020	ENSMUSG00000034981	9130213B05Rik	92051887	92087206	1	1	2	3	4	3
Tir2-F6	5	92166728	92167105	ENSMUSG00000057627	AC115723.13	92091347	92096455	-1	1	1	1	1	1	proximal upstream haplotype
Tir2-F6	5	91999154	91999202	ENSMUSG00000080581	AC122216.4	92091347	92096455	-1	1	1	1	1	1	distal downstream haplotype
Tir2-F6	5	92166728	92167105	ENSMUSG00000057627	AC115723.13	92108397	92140330	-1	1	1	2	1	2	proximal upstream haplotype
Tir2-F6	5	91999154	91999202	ENSMUSG00000080581	AC122216.4	92108397	92140330	-1	1	1	2	1	2	distal downstream haplotype
Tir2-F6	5	92166728	92167105	ENSMUSG00000057627	AC115723.13	92140808	92155199	-1	1	2	2	3	2	proximal upstream haplotype
Tir2-F6	5	91999154	91999202	ENSMUSG00000080581	AC122216.4	92140808	92155199	-1	1	2	2	3	2	distal downstream haplotype
Tir2-F6	5	92166728	92167105	ENSMUSG00000057627	AC115723.13	92164750	92249278	-1	1	1	1	2	1
Tir2-F6	5	92235602	92236099	ENSMUSG00000057990	AC120381.13	92164750	92249278	-1	1	1	1	2	1
Tir2-F6	5	92378321	92391764	ENSMUSG00000029397	Rchy1	92250894	92269103	-1	1	1	2	2	2	proximal upstream haplotype
Tir2-F6	5	92235602	92236099	ENSMUSG00000057990	AC120381.13	92250894	92269103	-1	1	1	2	2	2	distal downstream haplotype
Tir3a-F12	1	125228719	125942136	ENSMUSG00000036815	Dpp10	124763671	124776222	-1	1	2	3	4	2	proximal upstream haplotype
Tir3a-F12	1	123865794	123867101	ENSMUSG00000083584	AC154871.1	124763671	124776222	-1	1	2	3	4	2	distal downstream haplotype
Tir3a-F12	1	125228719	125942136	ENSMUSG00000036815	Dpp10	124776229	124785810	-1	1	2	3	4	2	proximal upstream haplotype
Tir3a-F12	1	123865794	123867101	ENSMUSG00000083584	AC154871.1	124776229	124785810	-1	1	2	3	4	2	distal downstream haplotype
Tir3a-F12	1	125228719	125942136	ENSMUSG00000036815	Dpp10	124785875	124826697	-1	1	2	3	3	4	proximal upstream haplotype
Tir3a-F12	1	123865794	123867101	ENSMUSG00000083584	AC154871.1	124785875	124826697	-1	1	2	3	3	4	distal downstream haplotype
Tir3a-F12	1	125228719	125942136	ENSMUSG00000036815	Dpp10	124827185	124938577	-1	1	2	3	3	2	proximal upstream haplotype
Tir3a-F12	1	123865794	123867101	ENSMUSG00000083584	AC154871.1	124827185	124938577	-1	1	2	3	3	2	distal downstream haplotype
Tir3a-F12	1	125228719	125942136	ENSMUSG00000036815	Dpp10	124938744	125029834	-1	1	2	3	3	2	proximal upstream haplotype
Tir3a-F12	1	123865794	123867101	ENSMUSG00000083584	AC154871.1	124938744	125029834	-1	1	2	3	3	2	distal downstream haplotype
Tir3a-F12	1	125228719	125942136	ENSMUSG00000036815	Dpp10	125034161	125294086	-1	1	2	3	4	5
Tir3a-F12	1	125286378	125286508	ENSMUSG00000077472	SNORA17	125034161	125294086	-1	1	2	3	4	5
Tir3a-F12	1	125942010	125942923	ENSMUSG00000073586	AC157770.4	125295153	125336678	1	1	2	3	4	4	proximal downstream haplotype
Tir3a-F12	1	125286378	125286508	ENSMUSG00000077472	SNORA17	125295153	125336678	-1	1	2	3	4	4	distal downstream haplotype
Tir3a-F12	1	125942010	125942923	ENSMUSG00000073586	AC157770.4	125336854	125385396	1	1	2	3	3	2	proximal downstream haplotype
Tir3a-F12	1	125286378	125286508	ENSMUSG00000077472	SNORA17	125336854	125385396	-1	1	2	3	3	2	distal downstream haplotype
Tir3a-F12	1	125942010	125942923	ENSMUSG00000073586	AC157770.4	125386446	125454071	1	1	2	3	3	2	proximal downstream haplotype
Tir3a-F12	1	125286378	125286508	ENSMUSG00000077472	SNORA17	125386446	125454071	-1	1	2	3	3	2	distal downstream haplotype
Tir3a-F12	1	125942010	125942923	ENSMUSG00000073586	AC157770.4	125455754	125549708	1	1	2	3	3	2	proximal downstream haplotype
Tir3a-F12	1	125286378	125286508	ENSMUSG00000077472	SNORA17	125455754	125549708	-1	1	2	3	3	2	distal downstream haplotype
Tir3a-F12	1	125942010	125942923	ENSMUSG00000073586	AC157770.4	125549758	125550729	1	1	2	3	3	2	proximal downstream haplotype
Tir3a-F12	1	125286378	125286508	ENSMUSG00000077472	SNORA17	125549758	125550729	-1	1	2	3	3	2	distal downstream haplotype
Tir3a-F12	1	125942010	125942923	ENSMUSG00000073586	AC157770.4	125550806	125595992	1	1	2	3	3	2	proximal downstream haplotype
Tir3a-F12	1	125286378	125286508	ENSMUSG00000077472	SNORA17	125550806	125595992	-1	1	2	3	3	2	distal downstream haplotype
Tir3a-F12	1	125942010	125942923	ENSMUSG00000073586	AC157770.4	125596471	125607412	1	1	2	3	3	2	proximal downstream haplotype
Tir3a-F12	1	125286378	125286508	ENSMUSG00000077472	SNORA17	125596471	125607412	-1	1	2	3	3	2	distal downstream haplotype
Tir3a-F12	1	125942010	125942923	ENSMUSG00000073586	AC157770.4	125607589	125684940	1	1	2	3	3	2	proximal downstream haplotype
Tir3a-F12	1	125286378	125286508	ENSMUSG00000077472	SNORA17	125607589	125684940	-1	1	2	3	3	2	distal downstream haplotype
Tir3a-F12	1	125942010	125942923	ENSMUSG00000073586	AC157770.4	125685373	125738885	1	1	2	3	3	2	proximal downstream haplotype
Tir3a-F12	1	125286378	125286508	ENSMUSG00000077472	SNORA17	125685373	125738885	-1	1	2	3	3	2	distal downstream haplotype
Tir3a-F12	1	125942010	125942923	ENSMUSG00000073586	AC157770.4	125739038	125752808	1	1	2	3	3	2	proximal downstream haplotype
Tir3a-F12	1	125286378	125286508	ENSMUSG00000077472	SNORA17	125739038	125752808	-1	1	2	3	3	2	distal downstream haplotype
Tir3a-F12	1	125942010	125942923	ENSMUSG00000073586	AC157770.4	125779970	125795614	1	1	2	3	3	2	proximal downstream haplotype
Tir3a-F12	1	125286378	125286508	ENSMUSG00000077472	SNORA17	125779970	125795614	-1	1	2	3	3	2	distal downstream haplotype
Tir3a-F12	1	125942010	125942923	ENSMUSG00000073586	AC157770.4	125796365	125812237	1	1	2	3	4	2	proximal downstream haplotype
Tir3a-F12	1	125286378	125286508	ENSMUSG00000077472	SNORA17	125796365	125812237	-1	1	2	3	4	2	distal downstream haplotype
Tir3a-F12	1	125942010	125942923	ENSMUSG00000073586	AC157770.4	125824609	125826261	1	1	1	1	1	1	proximal downstream haplotype
Tir3a-F12	1	125286378	125286508	ENSMUSG00000077472	SNORA17	125824609	125826261	-1	1	1	1	1	1	distal downstream haplotype
Tir3a-F12	1	125942010	125942923	ENSMUSG00000073586	AC157770.4	125826800	125836148	1	1	1	1	2	1	proximal downstream haplotype
Tir3a-F12	1	125286378	125286508	ENSMUSG00000077472	SNORA17	125826800	125836148	-1	1	1	1	2	1	distal downstream haplotype
Tir3a-F12	1	125942010	125942923	ENSMUSG00000073586	AC157770.4	125836173	125838893	1	1	1	2	3	1	proximal downstream haplotype
Tir3a-F12	1	125286378	125286508	ENSMUSG00000077472	SNORA17	125836173	125838893	-1	1	1	2	3	1	distal downstream haplotype
Tir3a-F12	1	125942010	125942923	ENSMUSG00000073586	AC157770.4	125840662	125842971	1	1	2	1	1	2	proximal downstream haplotype
Tir3a-F12	1	125286378	125286508	ENSMUSG00000077472	SNORA17	125840662	125842971	-1	1	2	1	1	2	distal downstream haplotype
Tir3a-F12	1	125942010	125942923	ENSMUSG00000073586	AC157770.4	125843022	125917590	1	1	2	3	3	2	proximal downstream haplotype
Tir3a-F12	1	125286378	125286508	ENSMUSG00000077472	SNORA17	125843022	125917590	-1	1	2	3	3	2	distal downstream haplotype
Tir3a-F12	1	125942010	125942923	ENSMUSG00000073586	AC157770.4	125917879	125925647	1	1	1	1	1	1	proximal downstream haplotype
Tir3a-F12	1	125286378	125286508	ENSMUSG00000077472	SNORA17	125917879	125925647	-1	1	1	1	1	1	distal downstream haplotype
Tir3a-F12	1	125942010	125942923	ENSMUSG00000073586	AC157770.4	125926630	125927660	1	1	1	2	2	1	proximal downstream haplotype
Tir3a-F12	1	125286378	125286508	ENSMUSG00000077472	SNORA17	125926630	125927660	-1	1	1	2	2	1	distal downstream haplotype
Tir3a-F12	1	125228719	125942136	ENSMUSG00000036815	Dpp10	125941954	125961573	-1	1	2	3	3	4
Tir3a-F12	1	125942010	125942923	ENSMUSG00000073586	AC157770.4	125941954	125961573	1	1	2	3	3	4
Tir3a-F12	1	126387433	126387536	ENSMUSG00000065340	U6	125961621	126001555	1	1	1	2	2	1	proximal downstream haplotype
Tir3a-F12	1	125942010	125942923	ENSMUSG00000073586	AC157770.4	125961621	126001555	1	1	1	2	2	1	distal upstream haplotype
Tir3a-F12	1	126387433	126387536	ENSMUSG00000065340	U6	126008007	126023885	1	1	1	2	2	1	proximal downstream haplotype
Tir3a-F12	1	125942010	125942923	ENSMUSG00000073586	AC157770.4	126008007	126023885	1	1	1	2	2	1	distal upstream haplotype
Tir3a-F12	1	126387433	126387536	ENSMUSG00000065340	U6	126024748	126053935	1	1	1	2	2	1	proximal downstream haplotype
Tir3a-F12	1	125942010	125942923	ENSMUSG00000073586	AC157770.4	126024748	126053935	1	1	1	2	2	1	distal upstream haplotype
Tir3a-F12	1	126387433	126387536	ENSMUSG00000065340	U6	126057056	126058131	1	1	1	1	1	1	proximal downstream haplotype
Tir3a-F12	1	125942010	125942923	ENSMUSG00000073586	AC157770.4	126057056	126058131	1	1	1	1	1	1	distal upstream haplotype
Tir3a-F12	1	126387433	126387536	ENSMUSG00000065340	U6	126059016	126148448	1	1	1	2	2	1	proximal downstream haplotype
Tir3a-F12	1	125942010	125942923	ENSMUSG00000073586	AC157770.4	126059016	126148448	1	1	1	2	2	1	distal upstream haplotype
Tir3a-F12	1	126387433	126387536	ENSMUSG00000065340	U6	126171110	126267369	1	1	1	2	2	1	proximal downstream haplotype
Tir3a-F12	1	125942010	125942923	ENSMUSG00000073586	AC157770.4	126171110	126267369	1	1	1	2	2	1	distal upstream haplotype
Tir3a-F12	1	126387433	126387536	ENSMUSG00000065340	U6	126268821	126270323	1	1	1	2	2	1	proximal downstream haplotype
Tir3a-F12	1	125942010	125942923	ENSMUSG00000073586	AC157770.4	126268821	126270323	1	1	1	2	2	1	distal upstream haplotype
Tir3a-F12	1	126387433	126387536	ENSMUSG00000065340	U6	126271262	126392023	1	1	1	1	1	1
Tir3a-F12	1	127289486	127332082	ENSMUSG00000026341	Actr3	126392699	126392820	-1	1	1	1	1	1	proximal upstream haplotype
Tir3a-F12	1	126387433	126387536	ENSMUSG00000065340	U6	126392699	126392820	1	1	1	1	1	1	distal upstream haplotype
Tir3a-F12	1	127289486	127332082	ENSMUSG00000026341	Actr3	126393105	126393440	-1	1	1	1	1	1	proximal upstream haplotype
Tir3a-F12	1	126387433	126387536	ENSMUSG00000065340	U6	126393105	126393440	1	1	1	1	1	1	distal upstream haplotype
Tir3a-F12	1	127289486	127332082	ENSMUSG00000026341	Actr3	126393632	126394034	-1	1	1	2	2	1	proximal upstream haplotype
Tir3a-F12	1	126387433	126387536	ENSMUSG00000065340	U6	126393632	126394034	1	1	1	2	2	1	distal upstream haplotype
Tir3a-F12	1	127289486	127332082	ENSMUSG00000026341	Actr3	126394097	126394182	-1	1	1	2	2	1	proximal upstream haplotype
Tir3a-F12	1	126387433	126387536	ENSMUSG00000065340	U6	126394097	126394182	1	1	1	2	2	1	distal upstream haplotype
Tir3a-F12	1	127289486	127332082	ENSMUSG00000026341	Actr3	126394238	126441296	-1	1	1	2	3	1	proximal upstream haplotype
Tir3a-F12	1	126387433	126387536	ENSMUSG00000065340	U6	126394238	126441296	1	1	1	2	3	1	distal upstream haplotype
Tir3a-F12	1	127289486	127332082	ENSMUSG00000026341	Actr3	126441479	126454379	-1	1	1	2	3	1	proximal upstream haplotype
Tir3a-F12	1	126387433	126387536	ENSMUSG00000065340	U6	126441479	126454379	1	1	1	2	3	1	distal upstream haplotype
Tir3a-F12	1	127289486	127332082	ENSMUSG00000026341	Actr3	126454424	126455479	-1	1	1	2	2	1	proximal upstream haplotype
Tir3a-F12	1	126387433	126387536	ENSMUSG00000065340	U6	126454424	126455479	1	1	1	2	2	1	distal upstream haplotype
Tir3a-F12	1	127289486	127332082	ENSMUSG00000026341	Actr3	126456212	126457760	-1	1	1	2	2	1	proximal upstream haplotype
Tir3a-F12	1	126387433	126387536	ENSMUSG00000065340	U6	126456212	126457760	1	1	1	2	2	1	distal upstream haplotype
Tir3a-F12	1	127289486	127332082	ENSMUSG00000026341	Actr3	126459109	126491737	-1	1	1	2	2	1	proximal upstream haplotype
Tir3a-F12	1	126387433	126387536	ENSMUSG00000065340	U6	126459109	126491737	1	1	1	2	2	1	distal upstream haplotype
Tir3a-F12	1	127289486	127332082	ENSMUSG00000026341	Actr3	126493172	126527851	-1	1	1	2	2	1	proximal upstream haplotype
Tir3a-F12	1	126387433	126387536	ENSMUSG00000065340	U6	126493172	126527851	1	1	1	2	2	1	distal upstream haplotype
Tir3a-F12	1	127289486	127332082	ENSMUSG00000026341	Actr3	126528327	126643745	-1	1	1	2	3	1	proximal upstream haplotype
Tir3a-F12	1	126387433	126387536	ENSMUSG00000065340	U6	126528327	126643745	1	1	1	2	3	1	distal upstream haplotype
Tir3a-F12	1	127289486	127332082	ENSMUSG00000026341	Actr3	126643807	126693481	-1	1	1	2	2	1	proximal upstream haplotype
Tir3a-F12	1	126387433	126387536	ENSMUSG00000065340	U6	126643807	126693481	1	1	1	2	2	1	distal upstream haplotype
Tir3a-F12	1	127289486	127332082	ENSMUSG00000026341	Actr3	126694366	126698702	-1	1	1	2	2	1	proximal upstream haplotype
Tir3a-F12	1	126387433	126387536	ENSMUSG00000065340	U6	126694366	126698702	1	1	1	2	2	1	distal upstream haplotype
Tir3a-F12	1	127289486	127332082	ENSMUSG00000026341	Actr3	126699044	126749379	-1	1	1	2	2	1	proximal upstream haplotype
Tir3a-F12	1	126387433	126387536	ENSMUSG00000065340	U6	126699044	126749379	1	1	1	2	2	1	distal upstream haplotype
Tir3a-F12	1	127289486	127332082	ENSMUSG00000026341	Actr3	126749595	126783976	-1	1	1	2	3	1	proximal upstream haplotype
Tir3a-F12	1	126387433	126387536	ENSMUSG00000065340	U6	126749595	126783976	1	1	1	2	3	1	distal upstream haplotype
Tir3a-F12	1	127289486	127332082	ENSMUSG00000026341	Actr3	126785719	126976045	-1	1	2	3	4	2	proximal upstream haplotype
Tir3a-F12	1	126387433	126387536	ENSMUSG00000065340	U6	126785719	126976045	1	1	2	3	4	2	distal upstream haplotype
Tir3a-F12	1	127289486	127332082	ENSMUSG00000026341	Actr3	126976617	126984415	-1	1	2	1	1	2	proximal upstream haplotype
Tir3a-F12	1	126387433	126387536	ENSMUSG00000065340	U6	126976617	126984415	1	1	2	1	1	2	distal upstream haplotype
Tir3a-F12	1	127289486	127332082	ENSMUSG00000026341	Actr3	127004877	127028102	-1	1	2	3	3	2	proximal upstream haplotype
Tir3a-F12	1	126387433	126387536	ENSMUSG00000065340	U6	127004877	127028102	1	1	2	3	3	2	distal upstream haplotype
Tir3a-F12	1	127289486	127332082	ENSMUSG00000026341	Actr3	127054055	127128524	-1	1	2	3	3	2	proximal upstream haplotype
Tir3a-F12	1	126387433	126387536	ENSMUSG00000065340	U6	127054055	127128524	1	1	2	3	3	2	distal upstream haplotype
Tir3a-F12	1	127289486	127332082	ENSMUSG00000026341	Actr3	127131420	127132497	-1	1	1	2	2	1	proximal upstream haplotype
Tir3a-F12	1	126387433	126387536	ENSMUSG00000065340	U6	127131420	127132497	1	1	1	2	2	1	distal upstream haplotype
Tir3a-F12	1	127289486	127332082	ENSMUSG00000026341	Actr3	127133296	127145186	-1	1	2	3	3	2	proximal upstream haplotype
Tir3a-F12	1	126387433	126387536	ENSMUSG00000065340	U6	127133296	127145186	1	1	2	3	3	2	distal upstream haplotype
Tir3a-F12	1	127289486	127332082	ENSMUSG00000026341	Actr3	127146980	127148607	-1	1	2	3	3	2	proximal upstream haplotype
Tir3a-F12	1	126387433	126387536	ENSMUSG00000065340	U6	127146980	127148607	1	1	2	3	3	2	distal upstream haplotype
Tir3a-F12	1	127289486	127332082	ENSMUSG00000026341	Actr3	127149733	127200043	-1	1	2	3	3	2	proximal upstream haplotype
Tir3a-F12	1	126387433	126387536	ENSMUSG00000065340	U6	127149733	127200043	1	1	2	3	3	2	distal upstream haplotype
Tir3a-F12	1	127289486	127332082	ENSMUSG00000026341	Actr3	127210467	127527661	-1	1	2	1	1	2
Tir3a-F12	1	127457600	127492391	ENSMUSG00000026342	Slc35f5	127210467	127527661	1	1	2	1	1	2
Tir3a-F12	1	127573570	127770436	ENSMUSG00000026343	Gpr39	127528467	127529163	1	1	2	3	1	2	proximal downstream haplotype
Tir3a-F12	1	127457600	127492391	ENSMUSG00000026342	Slc35f5	127528467	127529163	1	1	2	3	1	2	distal upstream haplotype
Tir3a-F12	1	127573570	127770436	ENSMUSG00000026343	Gpr39	127529209	127529557	1	1	2	3	1	2	proximal downstream haplotype
Tir3a-F12	1	127457600	127492391	ENSMUSG00000026342	Slc35f5	127529209	127529557	1	1	2	3	1	2	distal upstream haplotype
Tir3a-F12	1	127573570	127770436	ENSMUSG00000026343	Gpr39	127529894	127544895	1	1	2	3	4	5	proximal downstream haplotype
Tir3a-F12	1	127457600	127492391	ENSMUSG00000026342	Slc35f5	127529894	127544895	1	1	2	3	4	5	distal upstream haplotype
Tir3a-F12	1	127573570	127770436	ENSMUSG00000026343	Gpr39	127545053	127548574	1	1	2	1	1	2	proximal downstream haplotype
Tir3a-F12	1	127457600	127492391	ENSMUSG00000026342	Slc35f5	127545053	127548574	1	1	2	1	1	2	distal upstream haplotype
Tir3a-F12	1	127573570	127770436	ENSMUSG00000026343	Gpr39	127548843	127549107	1	1	1	1	1	1	proximal downstream haplotype
Tir3a-F12	1	127457600	127492391	ENSMUSG00000026342	Slc35f5	127548843	127549107	1	1	1	1	1	1	distal upstream haplotype
Tir3a-F12	1	127573570	127770436	ENSMUSG00000026343	Gpr39	127549274	127632158	1	1	2	2	3	2
Tir3a-F12	1	127768616	127808791	ENSMUSG00000026344	Lypd1	127635386	127648057	-1	1	2	2	1	2	proximal upstream haplotype
Tir3a-F12	1	127457600	127492391	ENSMUSG00000026342	Slc35f5	127635386	127648057	1	1	2	2	1	2	distal upstream haplotype
Tir3a-F12	1	127768616	127808791	ENSMUSG00000026344	Lypd1	127648098	127648359	-1	1	2	2	2	2	proximal upstream haplotype
Tir3a-F12	1	127457600	127492391	ENSMUSG00000026342	Slc35f5	127648098	127648359	1	1	2	2	2	2	distal upstream haplotype
Tir3a-F12	1	127768616	127808791	ENSMUSG00000026344	Lypd1	127648938	127756022	-1	1	2	3	4	2	proximal upstream haplotype
Tir3a-F12	1	127457600	127492391	ENSMUSG00000026342	Slc35f5	127648938	127756022	1	1	2	3	4	2	distal upstream haplotype
Tir3a-F12	1	127573570	127770436	ENSMUSG00000026343	Gpr39	127756114	127773669	1	1	2	2	2	2
Tir3a-F12	1	127768616	127808791	ENSMUSG00000026344	Lypd1	127756114	127773669	-1	1	2	2	2	2
Tir3a-F12	1	127768616	127808791	ENSMUSG00000026344	Lypd1	127776514	127839353	-1	1	2	2	2	2
Tir3a-F12	1	127810214	128727209	ENSMUSG00000049690	E030049G20Rik	127776514	127839353	-1	1	2	2	2	2
Tir3a-F12	1	127939847	127939917	ENSMUSG00000080559	AC124481.2	127839827	128121428	1	1	2	2	2	2
Tir3a-F12	1	128364712	128364801	ENSMUSG00000080345	AC164156.2	128121683	128151262	-1	1	2	2	2	2	proximal upstream haplotype
Tir3a-F12	1	127939847	127939917	ENSMUSG00000080559	AC124481.2	128121683	128151262	1	1	2	2	2	2	distal upstream haplotype
Tir3a-F12	1	128364712	128364801	ENSMUSG00000080345	AC164156.2	128157355	128173733	-1	1	2	2	2	2	proximal upstream haplotype
Tir3a-F12	1	127939847	127939917	ENSMUSG00000080559	AC124481.2	128157355	128173733	1	1	2	2	2	2	distal upstream haplotype
Tir3a-F12	1	128364712	128364801	ENSMUSG00000080345	AC164156.2	128175420	128178577	-1	1	2	2	2	2	proximal upstream haplotype
Tir3a-F12	1	127939847	127939917	ENSMUSG00000080559	AC124481.2	128175420	128178577	1	1	2	2	2	2	distal upstream haplotype
Tir3a-F12	1	128364712	128364801	ENSMUSG00000080345	AC164156.2	128178715	128234943	-1	1	2	2	2	2	proximal upstream haplotype
Tir3a-F12	1	127939847	127939917	ENSMUSG00000080559	AC124481.2	128178715	128234943	1	1	2	2	2	2	distal upstream haplotype
Tir3a-F12	1	128364712	128364801	ENSMUSG00000080345	AC164156.2	128235256	128235574	-1	1	1	1	1	1	proximal upstream haplotype
Tir3a-F12	1	127939847	127939917	ENSMUSG00000080559	AC124481.2	128235256	128235574	1	1	1	1	1	1	distal upstream haplotype
Tir3a-F12	1	128364712	128364801	ENSMUSG00000080345	AC164156.2	128235811	128235901	-1	1	1	1	1	1	proximal upstream haplotype
Tir3a-F12	1	127939847	127939917	ENSMUSG00000080559	AC124481.2	128235811	128235901	1	1	1	1	1	1	distal upstream haplotype
Tir3a-F12	1	128364712	128364801	ENSMUSG00000080345	AC164156.2	128236144	128290190	-1	1	2	2	2	2	proximal upstream haplotype
Tir3a-F12	1	127939847	127939917	ENSMUSG00000080559	AC124481.2	128236144	128290190	1	1	2	2	2	2	distal upstream haplotype
Tir3a-F12	1	128364712	128364801	ENSMUSG00000080345	AC164156.2	128290971	128296216	-1	1	2	2	3	2	proximal upstream haplotype
Tir3a-F12	1	127939847	127939917	ENSMUSG00000080559	AC124481.2	128290971	128296216	1	1	2	2	3	2	distal upstream haplotype
Tir3a-F12	1	128364712	128364801	ENSMUSG00000080345	AC164156.2	128296946	128393151	-1	1	2	2	2	2
Tir3a-F12	1	128421616	128634767	ENSMUSG00000070689	AC160965.4	128403599	128410809	-1	1	1	1	1	1	proximal upstream haplotype
Tir3a-F12	1	128364712	128364801	ENSMUSG00000080345	AC164156.2	128403599	128410809	-1	1	1	1	1	1	distal downstream haplotype
Tir3a-F12	1	128421616	128634767	ENSMUSG00000070689	AC160965.4	128411824	128444569	-1	1	2	2	2	2
Tir3a-F12	1	129101595	129379644	ENSMUSG00000036155	Mgat5	128444987	128523839	1	1	2	3	2	4	proximal downstream haplotype
Tir3a-F12	1	128364712	128364801	ENSMUSG00000080345	AC164156.2	128444987	128523839	-1	1	2	3	2	4	distal downstream haplotype
Tir3a-F12	1	129101595	129379644	ENSMUSG00000036155	Mgat5	128526914	128538660	1	1	2	3	4	3	proximal downstream haplotype
Tir3a-F12	1	128364712	128364801	ENSMUSG00000080345	AC164156.2	128526914	128538660	-1	1	2	3	4	3	distal downstream haplotype
Tir3a-F12	1	129101595	129379644	ENSMUSG00000036155	Mgat5	128539129	128542532	1	1	2	3	2	2	proximal downstream haplotype
Tir3a-F12	1	128364712	128364801	ENSMUSG00000080345	AC164156.2	128539129	128542532	-1	1	2	3	2	2	distal downstream haplotype
Tir3a-F12	1	129101595	129379644	ENSMUSG00000036155	Mgat5	128542911	128547317	1	1	2	2	2	2	proximal downstream haplotype
Tir3a-F12	1	128364712	128364801	ENSMUSG00000080345	AC164156.2	128542911	128547317	-1	1	2	2	2	2	distal downstream haplotype
Tir3a-F12	1	129101595	129379644	ENSMUSG00000036155	Mgat5	128547442	128551361	1	1	2	2	2	2	proximal downstream haplotype
Tir3a-F12	1	128364712	128364801	ENSMUSG00000080345	AC164156.2	128547442	128551361	-1	1	2	2	2	2	distal downstream haplotype
Tir3a-F12	1	129101595	129379644	ENSMUSG00000036155	Mgat5	128551727	128552314	1	1	2	1	2	2	proximal downstream haplotype
Tir3a-F12	1	128364712	128364801	ENSMUSG00000080345	AC164156.2	128551727	128552314	-1	1	2	1	2	2	distal downstream haplotype
Tir3a-F12	1	129101595	129379644	ENSMUSG00000036155	Mgat5	128552486	128569155	1	1	2	2	2	1	proximal downstream haplotype
Tir3a-F12	1	128364712	128364801	ENSMUSG00000080345	AC164156.2	128552486	128569155	-1	1	2	2	2	1	distal downstream haplotype
Tir3a-F12	1	129101595	129379644	ENSMUSG00000036155	Mgat5	128569978	128571287	1	1	2	2	2	2	proximal downstream haplotype
Tir3a-F12	1	128364712	128364801	ENSMUSG00000080345	AC164156.2	128569978	128571287	-1	1	2	2	2	2	distal downstream haplotype
Tir3a-F12	1	129101595	129379644	ENSMUSG00000036155	Mgat5	128571802	128579385	1	1	2	2	3	4	proximal downstream haplotype
Tir3a-F12	1	128364712	128364801	ENSMUSG00000080345	AC164156.2	128571802	128579385	-1	1	2	2	3	4	distal downstream haplotype
Tir3a-F12	1	129101595	129379644	ENSMUSG00000036155	Mgat5	128580213	128613032	1	1	2	3	4	1	proximal downstream haplotype
Tir3a-F12	1	128364712	128364801	ENSMUSG00000080345	AC164156.2	128580213	128613032	-1	1	2	3	4	1	distal downstream haplotype
Tir3a-F12	1	129101595	129379644	ENSMUSG00000036155	Mgat5	128622209	128630156	1	1	1	2	2	2	proximal downstream haplotype
Tir3a-F12	1	128364712	128364801	ENSMUSG00000080345	AC164156.2	128622209	128630156	-1	1	1	2	2	2	distal downstream haplotype
Tir3a-F12	1	128421616	128634767	ENSMUSG00000070689	AC160965.4	128630801	128662583	-1	1	2	2	2	2
Tir3a-F12	1	129101595	129379644	ENSMUSG00000036155	Mgat5	128662904	128708154	1	1	1	1	1	1	proximal downstream haplotype
Tir3a-F12	1	128421616	128634767	ENSMUSG00000070689	AC160965.4	128662904	128708154	-1	1	1	1	1	1	distal downstream haplotype
Tir3a-F12	1	127810214	128727209	ENSMUSG00000049690	E030049G20Rik	128708587	128741973	-1	1	2	2	2	2
Tir3a-F12	1	129101595	129379644	ENSMUSG00000036155	Mgat5	128742292	128765259	1	1	1	1	1	1	proximal downstream haplotype
Tir3a-F12	1	128421616	128634767	ENSMUSG00000070689	AC160965.4	128742292	128765259	-1	1	1	1	1	1	distal downstream haplotype
Tir3a-F12	1	129101595	129379644	ENSMUSG00000036155	Mgat5	128766428	128768713	1	1	1	1	1	1	proximal downstream haplotype
Tir3a-F12	1	128421616	128634767	ENSMUSG00000070689	AC160965.4	128766428	128768713	-1	1	1	1	1	1	distal downstream haplotype
Tir3a-F12	1	129101595	129379644	ENSMUSG00000036155	Mgat5	128769330	128899379	1	1	2	2	2	2	proximal downstream haplotype
Tir3a-F12	1	128421616	128634767	ENSMUSG00000070689	AC160965.4	128769330	128899379	-1	1	2	2	2	2	distal downstream haplotype
Tir3a-F12	1	129101595	129379644	ENSMUSG00000036155	Mgat5	128923928	128929521	1	1	1	1	1	1	proximal downstream haplotype
Tir3a-F12	1	128421616	128634767	ENSMUSG00000070689	AC160965.4	128923928	128929521	-1	1	1	1	1	1	distal downstream haplotype
Tir3a-F12	1	129101595	129379644	ENSMUSG00000036155	Mgat5	128929982	129126262	1	1	2	3	4	3
Tir3a-F12	1	129179371	129179685	ENSMUSG00000070688	AC158147.2	129127081	129246476	-1	1	1	1	1	1
Tir3a-F12	1	129228389	129228518	ENSMUSG00000077739	SCARNA4	129127081	129246476	1	1	1	1	1	1
Tir3a-F12	1	129271708	129271816	ENSMUSG00000065687	snoU6-53	129246818	129251756	1	1	2	2	3	2	proximal downstream haplotype
Tir3a-F12	1	129228389	129228518	ENSMUSG00000077739	SCARNA4	129246818	129251756	1	1	2	2	3	2	distal upstream haplotype
Tir3a-F12	1	129271708	129271816	ENSMUSG00000065687	snoU6-53	129253311	129259517	1	1	2	2	2	2	proximal downstream haplotype
Tir3a-F12	1	129228389	129228518	ENSMUSG00000077739	SCARNA4	129253311	129259517	1	1	2	2	2	2	distal upstream haplotype
Tir3a-F12	1	129271708	129271816	ENSMUSG00000065687	snoU6-53	129260143	129275352	1	1	2	2	2	2
Tir3a-F12	1	129383135	129574598	ENSMUSG00000026347	Tmem163	129275402	129296274	-1	1	1	1	1	1	proximal upstream haplotype
Tir3a-F12	1	129271708	129271816	ENSMUSG00000065687	snoU6-53	129275402	129296274	1	1	1	1	1	1	distal upstream haplotype
Tir3a-F12	1	129101595	129379644	ENSMUSG00000036155	Mgat5	129297215	129595021	1	1	2	2	2	2
Tir3a-F12	1	129383135	129574598	ENSMUSG00000026347	Tmem163	129297215	129595021	-1	1	2	2	2	2
Tir3a-F12	1	129625990	129664141	ENSMUSG00000026348	Acmsd	129596618	129754740	1	1	2	2	2	2
Tir3a-F12	1	129670741	129702509	ENSMUSG00000026349	Ccnt2	129596618	129754740	1	1	2	2	2	2
Tir3a-F12	1	129714291	129714485	ENSMUSG00000051590	Ysk4	129596618	129754740	-1	1	2	2	2	2
Tir3a-F12	1	129765363	129840445	ENSMUSG00000036104	Rab3gap1	129755578	129823282	1	1	2	2	2	2
Tir3a-F12	1	129765363	129840445	ENSMUSG00000036104	Rab3gap1	129823629	129867731	1	1	2	2	2	2
Tir3a-F12	1	129850768	129999624	ENSMUSG00000036086	Zranb3	129823629	129867731	-1	1	2	2	2	2
Tir3a-F12	1	129935116	129935599	ENSMUSG00000058603	AC129545.5	129868347	129871483	1	1	2	2	2	2	proximal downstream haplotype
Tir3a-F12	1	129765363	129840445	ENSMUSG00000036104	Rab3gap1	129868347	129871483	1	1	2	2	2	2	distal upstream haplotype
Tir3a-F12	1	129935116	129935599	ENSMUSG00000058603	AC129545.5	129871684	129877087	1	1	2	2	2	3	proximal downstream haplotype
Tir3a-F12	1	129765363	129840445	ENSMUSG00000036104	Rab3gap1	129871684	129877087	1	1	2	2	2	3	distal upstream haplotype
Tir3a-F12	1	129935116	129935599	ENSMUSG00000058603	AC129545.5	129877630	129879981	1	1	2	2	2	2	proximal downstream haplotype
Tir3a-F12	1	129765363	129840445	ENSMUSG00000036104	Rab3gap1	129877630	129879981	1	1	2	2	2	2	distal upstream haplotype
Tir3a-F12	1	129935116	129935599	ENSMUSG00000058603	AC129545.5	129880529	129954719	1	1	2	2	2	2
Tir3a-F12	1	129935146	129935559	ENSMUSG00000081644	AC129545.2	129880529	129954719	1	1	2	2	2	2
Tir3a-F12	1	129999883	130134312	ENSMUSG00000056211	R3hdm1	129955885	129959049	1	1	2	2	2	2	proximal downstream haplotype
Tir3a-F12	1	129935146	129935559	ENSMUSG00000081644	AC129545.2	129955885	129959049	1	1	2	2	2	2	distal upstream haplotype
Tir3a-F12	1	129999883	130134312	ENSMUSG00000056211	R3hdm1	129959545	129966046	1	1	2	2	2	2	proximal downstream haplotype
Tir3a-F12	1	129935146	129935559	ENSMUSG00000081644	AC129545.2	129959545	129966046	1	1	2	2	2	2	distal upstream haplotype
Tir3a-F12	1	129999883	130134312	ENSMUSG00000056211	R3hdm1	129967278	129988326	1	1	2	2	2	2	proximal downstream haplotype
Tir3a-F12	1	129935146	129935559	ENSMUSG00000081644	AC129545.2	129967278	129988326	1	1	2	2	2	2	distal upstream haplotype
Tir3a-F12	1	129999883	130134312	ENSMUSG00000056211	R3hdm1	129999687	130011606	1	1	2	3	3	2
Tir3a-F12	1	129999883	130134312	ENSMUSG00000056211	R3hdm1	130013426	130347447	1	1	2	3	3	2
Tir3a-F12	1	130098932	130099013	ENSMUSG00000065520	mmu-mir-128-1	130013426	130347447	1	1	2	3	3	2
Tir3a-F12	1	130140758	130175954	ENSMUSG00000026353	Ubxn4	130013426	130347447	1	1	2	3	3	2
Tir3a-F12	1	130181341	130224895	ENSMUSG00000026354	Lct	130013426	130347447	-1	1	2	3	3	2
Tir3a-F12	1	130228168	130256207	ENSMUSG00000026355	Mcm6	130013426	130347447	-1	1	2	3	3	2
Tir3a-F12	1	130260285	130313902	ENSMUSG00000026356	Dars	130013426	130347447	-1	1	2	3	3	2
Tir3a-F12	1	130417888	130417975	ENSMUSG00000080357	AC161170.7	130348784	130354213	-1	1	2	3	3	2	proximal upstream haplotype
Tir3a-F12	1	130260285	130313902	ENSMUSG00000026356	Dars	130348784	130354213	-1	1	2	3	3	2	distal downstream haplotype
Tir3a-F12	1	130417888	130417975	ENSMUSG00000080357	AC161170.7	130355004	130412625	-1	1	2	3	3	2	proximal upstream haplotype
Tir3a-F12	1	130260285	130313902	ENSMUSG00000026356	Dars	130355004	130412625	-1	1	2	3	3	2	distal downstream haplotype
Tir3a-F12	1	130417888	130417975	ENSMUSG00000080357	AC161170.7	130413846	130417403	-1	1	2	3	4	2	proximal upstream haplotype
Tir3a-F12	1	130260285	130313902	ENSMUSG00000026356	Dars	130413846	130417403	-1	1	2	3	4	2	distal downstream haplotype
Tir3a-F12	1	130417888	130417975	ENSMUSG00000080357	AC161170.7	130417590	130440004	-1	1	2	3	3	2
Tir3a-F12	1	130484778	130488876	ENSMUSG00000045382	Cxcr4	130440644	130441082	-1	1	2	2	2	2	proximal upstream haplotype
Tir3a-F12	1	130417888	130417975	ENSMUSG00000080357	AC161170.7	130440644	130441082	-1	1	2	2	2	2	distal downstream haplotype
Tir3a-F12	1	130484778	130488876	ENSMUSG00000045382	Cxcr4	130441897	130483496	-1	1	2	2	2	2	proximal upstream haplotype
Tir3a-F12	1	130417888	130417975	ENSMUSG00000080357	AC161170.7	130441897	130483496	-1	1	2	2	2	2	distal downstream haplotype
Tir3a-F12	1	130782486	130782596	ENSMUSG00000064737	U6	130493844	130580174	-1	1	2	2	2	2	proximal upstream haplotype
Tir3a-F12	1	130484778	130488876	ENSMUSG00000045382	Cxcr4	130493844	130580174	-1	1	2	2	2	2	distal downstream haplotype
Tir3a-F12	1	130782486	130782596	ENSMUSG00000064737	U6	130580254	130630464	-1	1	2	2	2	2	proximal upstream haplotype
Tir3a-F12	1	130484778	130488876	ENSMUSG00000045382	Cxcr4	130580254	130630464	-1	1	2	2	2	2	distal downstream haplotype
Tir3a-F12	1	130782486	130782596	ENSMUSG00000064737	U6	130631458	130633723	-1	1	2	2	2	2	proximal upstream haplotype
Tir3a-F12	1	130484778	130488876	ENSMUSG00000045382	Cxcr4	130631458	130633723	-1	1	2	2	2	2	distal downstream haplotype
Tir3a-F12	1	130782486	130782596	ENSMUSG00000064737	U6	130634079	130668621	-1	1	2	2	2	2	proximal upstream haplotype
Tir3a-F12	1	130484778	130488876	ENSMUSG00000045382	Cxcr4	130634079	130668621	-1	1	2	2	2	2	distal downstream haplotype
Tir3a-F12	1	130782486	130782596	ENSMUSG00000064737	U6	130668808	130679442	-1	1	2	3	3	2	proximal upstream haplotype
Tir3a-F12	1	130484778	130488876	ENSMUSG00000045382	Cxcr4	130668808	130679442	-1	1	2	3	3	2	distal downstream haplotype
Tir3a-F12	1	130782486	130782596	ENSMUSG00000064737	U6	130679738	130697989	-1	1	2	2	2	2	proximal upstream haplotype
Tir3a-F12	1	130484778	130488876	ENSMUSG00000045382	Cxcr4	130679738	130697989	-1	1	2	2	2	2	distal downstream haplotype
Tir3a-F12	1	130782486	130782596	ENSMUSG00000064737	U6	130701605	130707554	-1	1	2	2	2	3	proximal upstream haplotype
Tir3a-F12	1	130484778	130488876	ENSMUSG00000045382	Cxcr4	130701605	130707554	-1	1	2	2	2	3	distal downstream haplotype
Tir3a-F12	1	130782486	130782596	ENSMUSG00000064737	U6	130715803	131147233	-1	1	1	1	1	1
Tir3a-F12	1	131170051	132115853	ENSMUSG00000042581	Thsd7b	131148233	131162973	1	1	1	1	1	1	proximal downstream haplotype
Tir3a-F12	1	130782486	130782596	ENSMUSG00000064737	U6	131148233	131162973	-1	1	1	1	1	1	distal downstream haplotype
Tir3a-F12	1	131170051	132115853	ENSMUSG00000042581	Thsd7b	131165420	131225628	1	1	1	1	1	1
Tir3a-F12	1	131697964	131698341	ENSMUSG00000066956	AC170749.6	131234533	131264740	-1	1	2	3	4	5	proximal upstream haplotype
Tir3a-F12	1	130782486	130782596	ENSMUSG00000064737	U6	131234533	131264740	-1	1	2	3	4	5	distal downstream haplotype
Tir3a-F12	1	131697964	131698341	ENSMUSG00000066956	AC170749.6	131265033	131490892	-1	1	1	1	1	1	proximal upstream haplotype
Tir3a-F12	1	130782486	130782596	ENSMUSG00000064737	U6	131265033	131490892	-1	1	1	1	1	1	distal downstream haplotype
Tir3a-F12	1	131697964	131698341	ENSMUSG00000066956	AC170749.6	131491914	131492461	-1	1	1	1	1	1	proximal upstream haplotype
Tir3a-F12	1	130782486	130782596	ENSMUSG00000064737	U6	131491914	131492461	-1	1	1	1	1	1	distal downstream haplotype
Tir3a-F12	1	131697964	131698341	ENSMUSG00000066956	AC170749.6	131492791	131508707	-1	1	1	1	1	1	proximal upstream haplotype
Tir3a-F12	1	130782486	130782596	ENSMUSG00000064737	U6	131492791	131508707	-1	1	1	1	1	1	distal downstream haplotype
Tir3a-F12	1	131697964	131698341	ENSMUSG00000066956	AC170749.6	131519435	131580673	-1	1	1	1	1	1	proximal upstream haplotype
Tir3a-F12	1	130782486	130782596	ENSMUSG00000064737	U6	131519435	131580673	-1	1	1	1	1	1	distal downstream haplotype
Tir3a-F12	1	131697964	131698341	ENSMUSG00000066956	AC170749.6	131581359	131587795	-1	1	1	1	1	1	proximal upstream haplotype
Tir3a-F12	1	130782486	130782596	ENSMUSG00000064737	U6	131581359	131587795	-1	1	1	1	1	1	distal downstream haplotype
Tir3a-F12	1	131697964	131698341	ENSMUSG00000066956	AC170749.6	131588031	131590726	-1	1	1	1	1	1	proximal upstream haplotype
Tir3a-F12	1	130782486	130782596	ENSMUSG00000064737	U6	131588031	131590726	-1	1	1	1	1	1	distal downstream haplotype
Tir3a-F12	1	131697964	131698341	ENSMUSG00000066956	AC170749.6	131591193	131602236	-1	1	1	1	1	1	proximal upstream haplotype
Tir3a-F12	1	130782486	130782596	ENSMUSG00000064737	U6	131591193	131602236	-1	1	1	1	1	1	distal downstream haplotype
Tir3a-F12	1	131697964	131698341	ENSMUSG00000066956	AC170749.6	131602483	131607513	-1	1	1	1	1	1	proximal upstream haplotype
Tir3a-F12	1	130782486	130782596	ENSMUSG00000064737	U6	131602483	131607513	-1	1	1	1	1	1	distal downstream haplotype
Tir3a-F12	1	131697964	131698341	ENSMUSG00000066956	AC170749.6	131610215	131707625	-1	1	1	1	1	1
Tir3a-F12	1	132285103	132319586	ENSMUSG00000026401	Daf2	131712588	131729956	-1	1	1	1	2	1	proximal upstream haplotype
Tir3a-F12	1	131697964	131698341	ENSMUSG00000066956	AC170749.6	131712588	131729956	-1	1	1	1	2	1	distal downstream haplotype
Tir3a-F12	1	132285103	132319586	ENSMUSG00000026401	Daf2	131730068	132039264	-1	1	1	1	1	1	proximal upstream haplotype
Tir3a-F12	1	131697964	131698341	ENSMUSG00000066956	AC170749.6	131730068	132039264	-1	1	1	1	1	1	distal downstream haplotype
Tir3a-F12	1	132285103	132319586	ENSMUSG00000026401	Daf2	132047079	132052985	-1	1	1	1	1	1	proximal upstream haplotype
Tir3a-F12	1	131697964	131698341	ENSMUSG00000066956	AC170749.6	132047079	132052985	-1	1	1	1	1	1	distal downstream haplotype
Tir3a-F12	1	132285103	132319586	ENSMUSG00000026401	Daf2	132053382	132111720	-1	1	2	3	3	2	proximal upstream haplotype
Tir3a-F12	1	131697964	131698341	ENSMUSG00000066956	AC170749.6	132053382	132111720	-1	1	2	3	3	2	distal downstream haplotype
Tir3a-F12	1	131170051	132115853	ENSMUSG00000042581	Thsd7b	132111809	132179145	1	1	1	1	1	1
Tir3a-F12	1	132285103	132319586	ENSMUSG00000026401	Daf2	132192617	132295943	-1	1	1	1	1	1
Tir3a-F12	1	132335606	132359317	ENSMUSG00000026399	Cd55	132308305	132311127	-1	1	2	2	2	2	proximal upstream haplotype
Tir3a-F12	1	131697964	131698341	ENSMUSG00000066956	AC170749.6	132308305	132311127	-1	1	2	2	2	2	distal downstream haplotype
Tir3a-F12	1	132335606	132359317	ENSMUSG00000026399	Cd55	132311328	132311941	-1	1	2	2	2	2	proximal upstream haplotype
Tir3a-F12	1	131697964	131698341	ENSMUSG00000066956	AC170749.6	132311328	132311941	-1	1	2	2	2	2	distal downstream haplotype
Tir3a-F12	1	132335606	132359317	ENSMUSG00000026399	Cd55	132312500	132316986	-1	1	2	2	2	2	proximal upstream haplotype
Tir3a-F12	1	131697964	131698341	ENSMUSG00000066956	AC170749.6	132312500	132316986	-1	1	2	2	2	2	distal downstream haplotype
Tir3a-F12	1	132285103	132319586	ENSMUSG00000026401	Daf2	132318266	132320518	-1	1	2	2	2	2
Tir3a-F12	1	132335606	132359317	ENSMUSG00000026399	Cd55	132321505	132385189	-1	1	2	2	2	2
Tir3a-F12	1	132473290	132526173	ENSMUSG00000042554	Zp3r	132385389	132448407	-1	1	1	1	1	1	proximal upstream haplotype
Tir3a-F12	1	132335606	132359317	ENSMUSG00000026399	Cd55	132385389	132448407	-1	1	1	1	1	1	distal downstream haplotype
Tir3a-F12	1	132473290	132526173	ENSMUSG00000042554	Zp3r	132452839	132471041	-1	1	2	3	1	3	proximal upstream haplotype
Tir3a-F12	1	132335606	132359317	ENSMUSG00000026399	Cd55	132452839	132471041	-1	1	2	3	1	3	distal downstream haplotype
Tir3a-F12	1	132473290	132526173	ENSMUSG00000042554	Zp3r	132471294	132475351	-1	1	1	1	1	1
Tir3a-F12	1	132492147	132492253	ENSMUSG00000064395	U6	132475921	132478036	-1	1	1	1	1	1	proximal upstream haplotype
Tir3a-F12	1	132335606	132359317	ENSMUSG00000026399	Cd55	132475921	132478036	-1	1	1	1	1	1	distal downstream haplotype
Tir3a-F12	1	132492147	132492253	ENSMUSG00000064395	U6	132478392	132516912	-1	1	1	1	1	1
Tir3a-F12	1	132531357	132558176	ENSMUSG00000026405	C4bp	132516976	132520669	-1	1	1	1	1	1	proximal upstream haplotype
Tir3a-F12	1	132492147	132492253	ENSMUSG00000064395	U6	132516976	132520669	-1	1	1	1	1	1	distal downstream haplotype
Tir3a-F12	1	132473290	132526173	ENSMUSG00000042554	Zp3r	132523153	132540685	-1	1	1	1	1	1
Tir3a-F12	1	132531357	132558176	ENSMUSG00000026405	C4bp	132523153	132540685	-1	1	1	1	1	1
Tir3a-F12	1	132531357	132558176	ENSMUSG00000026405	C4bp	132544220	132665076	-1	1	1	1	1	1
Tir3a-F12	1	132585759	132612391	ENSMUSG00000026409	Pfkfb2	132544220	132665076	-1	1	1	1	1	1
Tir3a-F12	1	132613904	132618597	ENSMUSG00000046404	Yod1	132544220	132665076	1	1	1	1	1	1
Tir3a-F12	1	132628663	132641198	ENSMUSG00000042510	AA986860	132544220	132665076	1	1	1	1	1	1
Tir3a-F12	1	132697479	132711317	ENSMUSG00000026415	Fcamr	132666183	132667452	1	1	1	1	1	1	proximal downstream haplotype
Tir3a-F12	1	132628663	132641198	ENSMUSG00000042510	AA986860	132666183	132667452	1	1	1	1	1	1	distal upstream haplotype
Tir3a-F12	1	132697479	132711317	ENSMUSG00000026415	Fcamr	132667755	132741339	1	1	1	1	1	1
Tir3a-F12	1	132723261	132748474	ENSMUSG00000026417	Pigr	132667755	132741339	1	1	1	1	1	1
Tir3a-F12	1	132723261	132748474	ENSMUSG00000026417	Pigr	132741647	132763298	1	1	1	2	2	1
Tir3a-F12	1	132762249	132777335	ENSMUSG00000042474	Faim3	132741647	132763298	1	1	1	2	2	1
Tir3a-F12	1	132762249	132777335	ENSMUSG00000042474	Faim3	132766546	132930145	1	1	2	3	3	4
Tir3a-F12	1	132778651	132784031	ENSMUSG00000026420	Il24	132766546	132930145	-1	1	2	3	3	4
Tir3a-F12	1	132803562	132808028	ENSMUSG00000026416	Il20	132766546	132930145	-1	1	2	3	3	4
Tir3a-F12	1	132829235	132836650	ENSMUSG00000016524	Il19	132766546	132930145	-1	1	2	3	3	4
Tir3a-F12	1	132916422	132921547	ENSMUSG00000016529	Il10	132766546	132930145	1	1	2	3	3	4
Tir3a-F12	1	132950281	132994144	ENSMUSG00000016528	Mapkapk2	132931280	132931927	-1	1	2	3	2	3	proximal upstream haplotype
Tir3a-F12	1	132916422	132921547	ENSMUSG00000016529	Il10	132931280	132931927	1	1	2	3	2	3	distal upstream haplotype
Tir3a-F12	1	132950281	132994144	ENSMUSG00000016528	Mapkapk2	132931995	132935447	-1	1	2	2	2	2	proximal upstream haplotype
Tir3a-F12	1	132916422	132921547	ENSMUSG00000016529	Il10	132931995	132935447	1	1	2	2	2	2	distal upstream haplotype
Tir3a-F12	1	132950281	132994144	ENSMUSG00000016528	Mapkapk2	132937210	132939167	-1	1	1	2	3	2	proximal upstream haplotype
Tir3a-F12	1	132916422	132921547	ENSMUSG00000016529	Il10	132937210	132939167	1	1	1	2	3	2	distal upstream haplotype
Tir3a-F12	1	132950281	132994144	ENSMUSG00000016528	Mapkapk2	132939725	133216091	-1	1	1	2	2	1
Tir3a-F12	1	133025019	133034811	ENSMUSG00000016526	Dyrk3	132939725	133216091	-1	1	1	2	2	1
Tir3a-F12	1	133049773	133079463	ENSMUSG00000026427	Lgtn	132939725	133216091	1	1	1	2	2	1
Tir3a-F12	1	133072987	133141835	ENSMUSG00000026430	Rassf5	132939725	133216091	-1	1	1	2	2	1
Tir3a-F12	1	133151179	133176140	ENSMUSG00000042349	Ikbke	132939725	133216091	-1	1	1	2	2	1
Tir3a-F12	1	133181828	133423938	ENSMUSG00000026425	Srgap2	132939725	133216091	-1	1	1	2	2	1
Tir3a-F12	1	133212965	133213165	ENSMUSG00000073571	AC165436.5	132939725	133216091	1	1	1	2	2	1
Tir3a-F12	1	133395216	133395379	ENSMUSG00000076287	AC109299.10	133216886	133388401	-1	1	1	2	2	1	proximal upstream haplotype
Tir3a-F12	1	133212965	133213165	ENSMUSG00000073571	AC165436.5	133216886	133388401	1	1	1	2	2	1	distal upstream haplotype
Tir3a-F12	1	133395216	133395379	ENSMUSG00000076287	AC109299.10	133388790	133394378	-1	1	1	2	2	1	proximal upstream haplotype
Tir3a-F12	1	133212965	133213165	ENSMUSG00000073571	AC165436.5	133388790	133394378	1	1	1	2	2	1	distal upstream haplotype
Tir3a-F12	1	133181828	133423938	ENSMUSG00000026425	Srgap2	133395920	133461812	-1	1	1	2	2	1
Tir3a-F12	1	133424564	133436449	ENSMUSG00000055184	2700049P18Rik	133395920	133461812	1	1	1	2	2	1
Tir3a-F12	1	133495691	133508577	ENSMUSG00000026432	Avpr1b	133462116	133462278	1	1	1	1	2	1	proximal downstream haplotype
Tir3a-F12	1	133424564	133436449	ENSMUSG00000055184	2700049P18Rik	133462116	133462278	1	1	1	1	2	1	distal upstream haplotype
Tir3a-F12	1	133495691	133508577	ENSMUSG00000026432	Avpr1b	133463457	133490194	1	1	1	2	1	1	proximal downstream haplotype
Tir3a-F12	1	133424564	133436449	ENSMUSG00000055184	2700049P18Rik	133463457	133490194	1	1	1	2	1	1	distal upstream haplotype
Tir3a-F12	1	133495691	133508577	ENSMUSG00000026432	Avpr1b	133490579	133668215	1	1	1	2	3	1
Tir3a-F12	1	133529107	133529472	ENSMUSG00000044687	AC120217.13	133490579	133668215	-1	1	1	2	3	1
Tir3a-F12	1	133534891	133572080	ENSMUSG00000004552	Ctse	133490579	133668215	1	1	1	2	3	1
Tir3a-F12	1	133585272	133610039	ENSMUSG00000052688	5430435G22Rik	133490579	133668215	1	1	1	2	3	1
Tir3a-F12	1	133640599	133666982	ENSMUSG00000042268	Slc26a9	133490579	133668215	1	1	1	2	3	1
Tir3a-F12	1	133693975	133718050	ENSMUSG00000042251	Pm20d1	133671528	133717549	1	1	1	2	3	1
Tir3a-F12	1	133724618	133745438	ENSMUSG00000013275	Slc41a1	133718730	133721538	1	1	1	2	1	1	proximal downstream haplotype
Tir3a-F12	1	133693975	133718050	ENSMUSG00000042251	Pm20d1	133718730	133721538	1	1	1	2	1	1	distal upstream haplotype
Tir3a-F12	1	133724618	133745438	ENSMUSG00000013275	Slc41a1	133722518	133730468	1	1	1	2	1	3
Tir3a-F12	1	133763801	133769462	ENSMUSG00000026433	Rab7l1	133730667	133740785	1	1	1	1	1	1	proximal downstream haplotype
Tir3a-F12	1	133693975	133718050	ENSMUSG00000042251	Pm20d1	133730667	133740785	1	1	1	1	1	1	distal upstream haplotype
Tir3a-F12	1	133763801	133769462	ENSMUSG00000026433	Rab7l1	133741214	133742769	1	1	1	2	1	1	proximal downstream haplotype
Tir3a-F12	1	133693975	133718050	ENSMUSG00000042251	Pm20d1	133741214	133742769	1	1	1	2	1	1	distal upstream haplotype
Tir3a-F12	1	133724618	133745438	ENSMUSG00000013275	Slc41a1	133743597	133925421	1	1	1	2	3	1
Tir3a-F12	1	133763801	133769462	ENSMUSG00000026433	Rab7l1	133743597	133925421	1	1	1	2	3	1
Tir3a-F12	1	133807111	133829549	ENSMUSG00000026434	Nucks1	133743597	133925421	1	1	1	2	3	1
Tir3a-F12	1	133859544	133879540	ENSMUSG00000026435	Slc45a3	133743597	133925421	1	1	1	2	3	1
Tir3a-F12	1	133904184	133920469	ENSMUSG00000026436	Elk4	133743597	133925421	1	1	1	2	3	1
Tir3a-F12	1	133923205	133964542	ENSMUSG00000059149	Mfsd4	133743597	133925421	-1	1	1	2	3	1
Tir3a-F12	1	134010238	134036268	ENSMUSG00000026437	Pctk3	133925518	133953287	-1	1	2	3	4	2	proximal upstream haplotype
Tir3a-F12	1	133904184	133920469	ENSMUSG00000026436	Elk4	133925518	133953287	1	1	2	3	4	2	distal upstream haplotype
Tir3a-F12	1	134010238	134036268	ENSMUSG00000026437	Pctk3	133953350	133953857	-1	1	1	1	1	1	proximal upstream haplotype
Tir3a-F12	1	133904184	133920469	ENSMUSG00000026436	Elk4	133953350	133953857	1	1	1	1	1	1	distal upstream haplotype
Tir3a-F12	1	134010238	134036268	ENSMUSG00000026437	Pctk3	133965488	134016115	-1	1	2	3	4	1
Tir3a-F12	1	134088008	134155804	ENSMUSG00000079330	Lemd1	134016335	134033313	1	1	1	1	2	1	proximal downstream haplotype
Tir3a-F12	1	133923205	133964542	ENSMUSG00000059149	Mfsd4	134016335	134033313	-1	1	1	1	2	1	distal downstream haplotype
Tir3a-F12	1	134088008	134155804	ENSMUSG00000079330	Lemd1	134045231	134096032	1	1	1	1	1	1
Tir3a-F12	1	134094665	134094761	ENSMUSG00000065435	mmu-mir-135b	134045231	134096032	1	1	1	1	1	1
Tir3a-F12	1	134088008	134155804	ENSMUSG00000079330	Lemd1	134096403	134183520	1	1	1	2	3	1
Tir3a-F12	1	134125796	134126203	ENSMUSG00000066936	AC124108.15-1	134096403	134183520	-1	1	1	2	3	1
Tir3a-F12	1	134195203	134203934	ENSMUSG00000042115	Klhdc8a	134184321	134193094	1	1	2	3	4	5	proximal downstream haplotype
Tir3a-F12	1	134125796	134126203	ENSMUSG00000066936	AC124108.15-1	134184321	134193094	-1	1	2	3	4	5	distal downstream haplotype
Tir3a-F12	1	134212714	134229865	ENSMUSG00000009772	Nuak2	134204194	134216324	1	1	1	1	2	1
Tir3a-F12	1	134252898	134287760	ENSMUSG00000042066	Tmcc2	134217003	134217191	-1	1	1	2	3	2	proximal upstream haplotype
Tir3a-F12	1	134195203	134203934	ENSMUSG00000042115	Klhdc8a	134217003	134217191	1	1	1	2	3	2	distal upstream haplotype
Tir3a-F12	1	134212714	134229865	ENSMUSG00000009772	Nuak2	134218060	134254332	1	1	1	1	2	1
Tir3a-F12	1	134252898	134287760	ENSMUSG00000042066	Tmcc2	134218060	134254332	-1	1	1	1	2	1
Tir3a-F12	1	134314030	134363536	ENSMUSG00000042046	Ripk5	134255088	134256755	1	1	1	1	1	1	proximal downstream haplotype
Tir3a-F12	1	134212714	134229865	ENSMUSG00000009772	Nuak2	134255088	134256755	1	1	1	1	1	1	distal upstream haplotype
Tir3a-F12	1	134314030	134363536	ENSMUSG00000042046	Ripk5	134257037	134268843	1	1	1	1	2	1	proximal downstream haplotype
Tir3a-F12	1	134212714	134229865	ENSMUSG00000009772	Nuak2	134257037	134268843	1	1	1	1	2	1	distal upstream haplotype
Tir3a-F12	1	134314030	134363536	ENSMUSG00000042046	Ripk5	134269961	134277090	1	1	2	1	3	2	proximal downstream haplotype
Tir3a-F12	1	134212714	134229865	ENSMUSG00000009772	Nuak2	134269961	134277090	1	1	2	1	3	2	distal upstream haplotype
Tir3a-F12	1	134314030	134363536	ENSMUSG00000042046	Ripk5	134278201	134278486	1	1	2	1	1	2	proximal downstream haplotype
Tir3a-F12	1	134212714	134229865	ENSMUSG00000009772	Nuak2	134278201	134278486	1	1	2	1	1	2	distal upstream haplotype
Tir3a-F12	1	134314030	134363536	ENSMUSG00000042046	Ripk5	134278903	134280110	1	1	1	1	2	1	proximal downstream haplotype
Tir3a-F12	1	134212714	134229865	ENSMUSG00000009772	Nuak2	134278903	134280110	1	1	1	1	2	1	distal upstream haplotype
Tir3a-F12	1	134314030	134363536	ENSMUSG00000042046	Ripk5	134280206	134281625	1	1	2	2	3	2	proximal downstream haplotype
Tir3a-F12	1	134212714	134229865	ENSMUSG00000009772	Nuak2	134280206	134281625	1	1	2	2	3	2	distal upstream haplotype
Tir3a-F12	1	134252898	134287760	ENSMUSG00000042066	Tmcc2	134281816	134308638	-1	1	2	2	3	2
Tir3a-F12	1	134314030	134363536	ENSMUSG00000042046	Ripk5	134309025	134345086	1	1	2	2	3	2
Tir3a-F12	1	134373944	134401466	ENSMUSG00000026439	Rbbp5	134345804	134352052	1	1	2	2	2	2	proximal downstream haplotype
Tir3a-F12	1	134252898	134287760	ENSMUSG00000042066	Tmcc2	134345804	134352052	-1	1	2	2	2	2	distal downstream haplotype
Tir3a-F12	1	134373944	134401466	ENSMUSG00000026439	Rbbp5	134352550	134362379	1	1	2	2	3	2	proximal downstream haplotype
Tir3a-F12	1	134252898	134287760	ENSMUSG00000042066	Tmcc2	134352550	134362379	-1	1	2	2	3	2	distal downstream haplotype
Tir3a-F12	1	134373944	134401466	ENSMUSG00000026439	Rbbp5	134363066	134363534	1	1	2	3	4	2	proximal downstream haplotype
Tir3a-F12	1	134252898	134287760	ENSMUSG00000042066	Tmcc2	134363066	134363534	-1	1	2	3	4	2	distal downstream haplotype
Tir3a-F12	1	134373944	134401466	ENSMUSG00000026439	Rbbp5	134364789	134366388	1	1	2	3	4	5	proximal downstream haplotype
Tir3a-F12	1	134314030	134363536	ENSMUSG00000042046	Ripk5	134364789	134366388	1	1	2	3	4	5	distal upstream haplotype
Tir3a-F12	1	134373944	134401466	ENSMUSG00000026439	Rbbp5	134367277	134405607	1	1	2	2	3	2
Tir3a-F12	1	134402807	134405214	ENSMUSG00000048174	Tmem81	134367277	134405607	1	1	2	2	3	2
Tir3a-F12	1	134466568	134638342	ENSMUSG00000026442	Nfasc	134406346	134419061	-1	1	2	2	3	2	proximal upstream haplotype
Tir3a-F12	1	134402807	134405214	ENSMUSG00000048174	Tmem81	134406346	134419061	1	1	2	2	3	2	distal upstream haplotype
Tir3a-F12	1	134466568	134638342	ENSMUSG00000026442	Nfasc	134420996	134421035	-1	1	2	3	3	4	proximal upstream haplotype
Tir3a-F12	1	134402807	134405214	ENSMUSG00000048174	Tmem81	134420996	134421035	1	1	2	3	3	4	distal upstream haplotype
Tir3a-F12	1	134406002	134439517	ENSMUSG00000053024	Cntn2	134423094	134439793	-1	1	1	2	3	1
Tir3a-F12	1	134466568	134638342	ENSMUSG00000026442	Nfasc	134440104	134441238	-1	1	1	2	3	1	proximal upstream haplotype
Tir3a-F12	1	134406002	134439517	ENSMUSG00000053024	Cntn2	134440104	134441238	-1	1	1	2	3	1	distal downstream haplotype
Tir3a-F12	1	134466568	134638342	ENSMUSG00000026442	Nfasc	134442026	134442896	-1	1	1	2	3	1	proximal upstream haplotype
Tir3a-F12	1	134406002	134439517	ENSMUSG00000053024	Cntn2	134442026	134442896	-1	1	1	2	3	1	distal downstream haplotype
Tir3a-F12	1	134466568	134638342	ENSMUSG00000026442	Nfasc	134444118	134446020	-1	1	1	2	1	1	proximal upstream haplotype
Tir3a-F12	1	134406002	134439517	ENSMUSG00000053024	Cntn2	134444118	134446020	-1	1	1	2	1	1	distal downstream haplotype
Tir3a-F12	1	134466568	134638342	ENSMUSG00000026442	Nfasc	134449891	134451982	-1	1	1	1	1	1	proximal upstream haplotype
Tir3a-F12	1	134406002	134439517	ENSMUSG00000053024	Cntn2	134449891	134451982	-1	1	1	1	1	1	distal downstream haplotype
Tir3a-F12	1	134466568	134638342	ENSMUSG00000026442	Nfasc	134452423	134458893	-1	1	1	1	1	1	proximal upstream haplotype
Tir3a-F12	1	134406002	134439517	ENSMUSG00000053024	Cntn2	134452423	134458893	-1	1	1	1	1	1	distal downstream haplotype
Tir3a-F12	1	134466568	134638342	ENSMUSG00000026442	Nfasc	134459159	134461049	-1	1	1	1	2	1	proximal upstream haplotype
Tir3a-F12	1	134406002	134439517	ENSMUSG00000053024	Cntn2	134459159	134461049	-1	1	1	1	2	1	distal downstream haplotype
Tir3a-F12	1	134466568	134638342	ENSMUSG00000026442	Nfasc	134461265	134477964	-1	1	1	1	2	1
Tir3a-F12	1	134625930	134629405	ENSMUSG00000073566	AC124095.7	134478042	134486734	1	1	1	1	2	1	proximal downstream haplotype
Tir3a-F12	1	134406002	134439517	ENSMUSG00000053024	Cntn2	134478042	134486734	-1	1	1	1	2	1	distal downstream haplotype
Tir3a-F12	1	134625930	134629405	ENSMUSG00000073566	AC124095.7	134486889	134511362	1	1	1	1	2	1	proximal downstream haplotype
Tir3a-F12	1	134406002	134439517	ENSMUSG00000053024	Cntn2	134486889	134511362	-1	1	1	1	2	1	distal downstream haplotype
Tir3a-F12	1	134625930	134629405	ENSMUSG00000073566	AC124095.7	134512490	134513528	1	1	1	1	2	1	proximal downstream haplotype
Tir3a-F12	1	134406002	134439517	ENSMUSG00000053024	Cntn2	134512490	134513528	-1	1	1	1	2	1	distal downstream haplotype
Tir3a-F12	1	134625930	134629405	ENSMUSG00000073566	AC124095.7	134514542	134514999	1	1	1	1	2	1	proximal downstream haplotype
Tir3a-F12	1	134406002	134439517	ENSMUSG00000053024	Cntn2	134514542	134514999	-1	1	1	1	2	1	distal downstream haplotype
Tir3a-F12	1	134625930	134629405	ENSMUSG00000073566	AC124095.7	134515451	134537521	1	1	1	1	1	1	proximal downstream haplotype
Tir3a-F12	1	134406002	134439517	ENSMUSG00000053024	Cntn2	134515451	134537521	-1	1	1	1	1	1	distal downstream haplotype
Tir3a-F12	1	134625930	134629405	ENSMUSG00000073566	AC124095.7	134537597	134545102	1	1	1	1	1	1	proximal downstream haplotype
Tir3a-F12	1	134406002	134439517	ENSMUSG00000053024	Cntn2	134537597	134545102	-1	1	1	1	1	1	distal downstream haplotype
Tir3a-F12	1	134625930	134629405	ENSMUSG00000073566	AC124095.7	134545925	134567544	1	1	1	1	1	1	proximal downstream haplotype
Tir3a-F12	1	134406002	134439517	ENSMUSG00000053024	Cntn2	134545925	134567544	-1	1	1	1	1	1	distal downstream haplotype
Tir3a-F12	1	134625930	134629405	ENSMUSG00000073566	AC124095.7	134570151	134575337	1	1	1	1	1	1	proximal downstream haplotype
Tir3a-F12	1	134406002	134439517	ENSMUSG00000053024	Cntn2	134570151	134575337	-1	1	1	1	1	1	distal downstream haplotype
Tir3a-F12	1	134625930	134629405	ENSMUSG00000073566	AC124095.7	134575519	134595104	1	1	1	1	1	1	proximal downstream haplotype
Tir3a-F12	1	134406002	134439517	ENSMUSG00000053024	Cntn2	134575519	134595104	-1	1	1	1	1	1	distal downstream haplotype
Tir3a-F12	1	134625930	134629405	ENSMUSG00000073566	AC124095.7	134595397	134604810	1	1	1	1	1	1	proximal downstream haplotype
Tir3a-F12	1	134406002	134439517	ENSMUSG00000053024	Cntn2	134595397	134604810	-1	1	1	1	1	1	distal downstream haplotype
Tir3a-F12	1	134625930	134629405	ENSMUSG00000073566	AC124095.7	134605359	134605627	1	1	1	1	1	1	proximal downstream haplotype
Tir3a-F12	1	134406002	134439517	ENSMUSG00000053024	Cntn2	134605359	134605627	-1	1	1	1	1	1	distal downstream haplotype
Tir3a-F12	1	134625930	134629405	ENSMUSG00000073566	AC124095.7	134605749	134637392	1	1	2	3	2	1
Tir3a-F12	1	134777190	134836561	ENSMUSG00000026443	Lrrn2	134649018	134663725	1	1	1	1	1	1	proximal downstream haplotype
Tir3a-F12	1	134625930	134629405	ENSMUSG00000073566	AC124095.7	134649018	134663725	1	1	1	1	1	1	distal upstream haplotype
Tir3a-F12	1	134777190	134836561	ENSMUSG00000026443	Lrrn2	134664002	134664466	1	1	1	2	2	1	proximal downstream haplotype
Tir3a-F12	1	134625930	134629405	ENSMUSG00000073566	AC124095.7	134664002	134664466	1	1	1	2	2	1	distal upstream haplotype
Tir3a-F12	1	134777190	134836561	ENSMUSG00000026443	Lrrn2	134664602	134665558	1	1	1	1	2	1	proximal downstream haplotype
Tir3a-F12	1	134625930	134629405	ENSMUSG00000073566	AC124095.7	134664602	134665558	1	1	1	1	2	1	distal upstream haplotype
Tir3a-F12	1	134777190	134836561	ENSMUSG00000026443	Lrrn2	134665837	134667785	1	1	1	2	1	1	proximal downstream haplotype
Tir3a-F12	1	134625930	134629405	ENSMUSG00000073566	AC124095.7	134665837	134667785	1	1	1	2	1	1	distal upstream haplotype
Tir3a-F12	1	134777190	134836561	ENSMUSG00000026443	Lrrn2	134668279	134728989	1	1	1	2	1	1	proximal downstream haplotype
Tir3a-F12	1	134625930	134629405	ENSMUSG00000073566	AC124095.7	134668279	134728989	1	1	1	2	1	1	distal upstream haplotype
Tir3a-F12	1	134777190	134836561	ENSMUSG00000026443	Lrrn2	134729099	134729694	1	1	1	1	1	1	proximal downstream haplotype
Tir3a-F12	1	134625930	134629405	ENSMUSG00000073566	AC124095.7	134729099	134729694	1	1	1	1	1	1	distal upstream haplotype
Tir3a-F12	1	134777190	134836561	ENSMUSG00000026443	Lrrn2	134730460	134813030	1	1	1	1	1	1
Tir3a-F12	1	134886422	134921925	ENSMUSG00000054387	Mdm4	134813150	134821913	-1	1	2	3	4	2	proximal upstream haplotype
Tir3a-F12	1	134625930	134629405	ENSMUSG00000073566	AC124095.7	134813150	134821913	1	1	2	3	4	2	distal upstream haplotype
Tir3a-F12	1	134777190	134836561	ENSMUSG00000026443	Lrrn2	134822005	134855817	1	1	1	2	3	1
Tir3a-F12	1	134886422	134921925	ENSMUSG00000054387	Mdm4	134856522	134859127	-1	1	1	1	1	1	proximal upstream haplotype
Tir3a-F12	1	134777190	134836561	ENSMUSG00000026443	Lrrn2	134856522	134859127	1	1	1	1	1	1	distal upstream haplotype
Tir3a-F12	1	134886422	134921925	ENSMUSG00000054387	Mdm4	134859617	134869439	-1	1	1	2	1	3	proximal upstream haplotype
Tir3a-F12	1	134777190	134836561	ENSMUSG00000026443	Lrrn2	134859617	134869439	1	1	1	2	1	3	distal upstream haplotype
Tir3a-F12	1	134886422	134921925	ENSMUSG00000054387	Mdm4	134871487	134883621	-1	1	1	2	3	1	proximal upstream haplotype
Tir3a-F12	1	134777190	134836561	ENSMUSG00000026443	Lrrn2	134871487	134883621	1	1	1	2	3	1	distal upstream haplotype
Tir3a-F12	1	134886422	134921925	ENSMUSG00000054387	Mdm4	134883778	134885835	-1	1	1	1	1	1	proximal upstream haplotype
Tir3a-F12	1	134777190	134836561	ENSMUSG00000026443	Lrrn2	134883778	134885835	1	1	1	1	1	1	distal upstream haplotype
Tir3a-F12	1	134928995	134929087	ENSMUSG00000080453	AC137948.12	134886791	134889008	1	1	1	1	1	1	proximal downstream haplotype
Tir3a-F12	1	134777190	134836561	ENSMUSG00000026443	Lrrn2	134886791	134889008	1	1	1	1	1	1	distal upstream haplotype
Tir3a-F12	1	134928995	134929087	ENSMUSG00000080453	AC137948.12	134889757	134913964	1	1	1	2	1	1	proximal downstream haplotype
Tir3a-F12	1	134777190	134836561	ENSMUSG00000026443	Lrrn2	134889757	134913964	1	1	1	2	1	1	distal upstream haplotype
Tir3a-F12	1	134886422	134921925	ENSMUSG00000054387	Mdm4	134919412	134926031	-1	1	1	2	1	1
Tir3a-F12	1	134928995	134929087	ENSMUSG00000080453	AC137948.12	134926066	134979548	1	1	1	2	1	1
Tir3a-F12	1	134942589	135005264	ENSMUSG00000026447	Pik3c2b	134926066	134979548	1	1	1	2	1	1
Tir3a-F12	1	135027960	135036357	ENSMUSG00000046062	Ppp1r15b	134981067	134984453	1	1	1	2	1	1	proximal downstream haplotype
Tir3a-F12	1	134928995	134929087	ENSMUSG00000080453	AC137948.12	134981067	134984453	1	1	1	2	1	1	distal upstream haplotype
Tir3a-F12	1	134942589	135005264	ENSMUSG00000026447	Pik3c2b	134984777	135010065	1	1	1	2	3	1
Tir3a-F12	1	135027960	135036357	ENSMUSG00000046062	Ppp1r15b	135015114	135027445	1	1	1	2	3	1	proximal downstream haplotype
Tir3a-F12	1	134942589	135005264	ENSMUSG00000026447	Pik3c2b	135015114	135027445	1	1	1	2	3	1	distal upstream haplotype
Tir3a-F12	1	135027960	135036357	ENSMUSG00000046062	Ppp1r15b	135027867	135053720	1	1	1	2	2	1
Tir3a-F12	1	135142683	135198225	ENSMUSG00000041757	Plekha6	135054340	135059525	1	1	2	1	1	3	proximal downstream haplotype
Tir3a-F12	1	135027960	135036357	ENSMUSG00000046062	Ppp1r15b	135054340	135059525	1	1	2	1	1	3	distal upstream haplotype
Tir3a-F12	1	135142683	135198225	ENSMUSG00000041757	Plekha6	135070866	135091351	1	1	1	1	2	1	proximal downstream haplotype
Tir3a-F12	1	135027960	135036357	ENSMUSG00000046062	Ppp1r15b	135070866	135091351	1	1	1	1	2	1	distal upstream haplotype
Tir3a-F12	1	135142683	135198225	ENSMUSG00000041757	Plekha6	135092634	135102101	1	1	1	1	2	1	proximal downstream haplotype
Tir3a-F12	1	135027960	135036357	ENSMUSG00000046062	Ppp1r15b	135092634	135102101	1	1	1	1	2	1	distal upstream haplotype
Tir3a-F12	1	135142683	135198225	ENSMUSG00000041757	Plekha6	135104718	135110503	1	1	1	1	2	1	proximal downstream haplotype
Tir3a-F12	1	135027960	135036357	ENSMUSG00000046062	Ppp1r15b	135104718	135110503	1	1	1	1	2	1	distal upstream haplotype
Tir3a-F12	1	135142683	135198225	ENSMUSG00000041757	Plekha6	135110573	135110673	1	1	1	1	2	1	proximal downstream haplotype
Tir3a-F12	1	135027960	135036357	ENSMUSG00000046062	Ppp1r15b	135110573	135110673	1	1	1	1	2	1	distal upstream haplotype
Tir3a-F12	1	135142683	135198225	ENSMUSG00000041757	Plekha6	135110959	135114787	1	1	1	1	2	1	proximal downstream haplotype
Tir3a-F12	1	135027960	135036357	ENSMUSG00000046062	Ppp1r15b	135110959	135114787	1	1	1	1	2	1	distal upstream haplotype
Tir3a-F12	1	135142683	135198225	ENSMUSG00000041757	Plekha6	135115473	135116129	1	1	1	1	2	1	proximal downstream haplotype
Tir3a-F12	1	135027960	135036357	ENSMUSG00000046062	Ppp1r15b	135115473	135116129	1	1	1	1	2	1	distal upstream haplotype
Tir3a-F12	1	135142683	135198225	ENSMUSG00000041757	Plekha6	135116336	135116794	1	1	1	1	2	1	proximal downstream haplotype
Tir3a-F12	1	135027960	135036357	ENSMUSG00000046062	Ppp1r15b	135116336	135116794	1	1	1	1	2	1	distal upstream haplotype
Tir3a-F12	1	135142683	135198225	ENSMUSG00000041757	Plekha6	135117130	135149312	1	1	2	3	2	3
Tir3a-F12	1	135198326	135199034	ENSMUSG00000078285	AC158577.5	135158605	135178030	1	1	1	2	1	1	proximal downstream haplotype
Tir3a-F12	1	135027960	135036357	ENSMUSG00000046062	Ppp1r15b	135158605	135178030	1	1	1	2	1	1	distal upstream haplotype
Tir3a-F12	1	135142683	135198225	ENSMUSG00000041757	Plekha6	135178605	135285265	1	1	1	1	2	1
Tir3a-F12	1	135198326	135199034	ENSMUSG00000078285	AC158577.5	135178605	135285265	1	1	1	1	2	1
Tir3a-F12	1	135206400	135226204	ENSMUSG00000041717	Golt1a	135178605	135285265	1	1	1	1	2	1
Tir3a-F12	1	135247214	135256900	ENSMUSG00000070645	Ren1	135178605	135285265	1	1	1	1	2	1
Tir3a-F12	1	135260411	135276892	ENSMUSG00000070644	Etnk2	135178605	135285265	1	1	1	1	2	1
Tir3a-F12	1	135279099	135320789	ENSMUSG00000070643	Sox13	135178605	135285265	-1	1	1	1	2	1
Tir3a-F12	1	135497800	135497932	ENSMUSG00000064814	SNORA32	135285840	135286168	1	1	1	1	2	1	proximal downstream haplotype
Tir3a-F12	1	135260411	135276892	ENSMUSG00000070644	Etnk2	135285840	135286168	1	1	1	1	2	1	distal upstream haplotype
Tir3a-F12	1	135497800	135497932	ENSMUSG00000064814	SNORA32	135286717	135287060	1	1	1	1	1	1	proximal downstream haplotype
Tir3a-F12	1	135260411	135276892	ENSMUSG00000070644	Etnk2	135286717	135287060	1	1	1	1	1	1	distal upstream haplotype
Tir3a-F12	1	135497800	135497932	ENSMUSG00000064814	SNORA32	135287209	135287402	1	1	1	1	1	1	proximal downstream haplotype
Tir3a-F12	1	135260411	135276892	ENSMUSG00000070644	Etnk2	135287209	135287402	1	1	1	1	1	1	distal upstream haplotype
Tir3a-F12	1	135497800	135497932	ENSMUSG00000064814	SNORA32	135287481	135310917	1	1	1	1	1	1	proximal downstream haplotype
Tir3a-F12	1	135260411	135276892	ENSMUSG00000070644	Etnk2	135287481	135310917	1	1	1	1	1	1	distal upstream haplotype
Tir3a-F12	1	135497800	135497932	ENSMUSG00000064814	SNORA32	135311023	135317122	1	1	1	1	1	1	proximal downstream haplotype
Tir3a-F12	1	135260411	135276892	ENSMUSG00000070644	Etnk2	135311023	135317122	1	1	1	1	1	1	distal upstream haplotype
Tir3a-F12	1	135497800	135497932	ENSMUSG00000064814	SNORA32	135327934	135335132	1	1	2	2	3	4	proximal downstream haplotype
Tir3a-F12	1	135279099	135320789	ENSMUSG00000070643	Sox13	135327934	135335132	-1	1	2	2	3	4	distal downstream haplotype
Tir3a-F12	1	135497800	135497932	ENSMUSG00000064814	SNORA32	135336015	135368651	1	1	1	1	2	1	proximal downstream haplotype
Tir3a-F12	1	135279099	135320789	ENSMUSG00000070643	Sox13	135336015	135368651	-1	1	1	1	2	1	distal downstream haplotype
Tir3a-F12	1	135497800	135497932	ENSMUSG00000064814	SNORA32	135369808	135402655	1	1	1	1	2	1	proximal downstream haplotype
Tir3a-F12	1	135279099	135320789	ENSMUSG00000070643	Sox13	135369808	135402655	-1	1	1	1	2	1	distal downstream haplotype
Tir3a-F12	1	135497800	135497932	ENSMUSG00000064814	SNORA32	135402717	135586119	1	1	1	1	2	1
Tir3a-F12	1	135516448	135557957	ENSMUSG00000026464	Zc3h11a	135402717	135586119	-1	1	1	1	2	1
Tir3a-F12	1	135575677	135586593	ENSMUSG00000051998	Lax1	135402717	135586119	-1	1	1	1	2	1
Tir3a-F12	1	135603223	135649858	ENSMUSG00000026463	Atp2b4	135595400	135604049	-1	1	2	3	2	2
Tir3a-F12	1	135726105	135727802	ENSMUSG00000073560	AC157924.6	135616599	135638161	1	1	1	1	1	1	proximal downstream haplotype
Tir3a-F12	1	135575677	135586593	ENSMUSG00000051998	Lax1	135616599	135638161	-1	1	1	1	1	1	distal downstream haplotype
Tir3a-F12	1	135603223	135649858	ENSMUSG00000026463	Atp2b4	135638609	135761853	-1	1	1	1	2	1
Tir3a-F12	1	135726105	135727802	ENSMUSG00000073560	AC157924.6	135638609	135761853	1	1	1	1	2	1
Tir3a-F12	1	135793777	135803749	ENSMUSG00000010311	Optc	135765417	135840565	-1	1	1	1	1	1
Tir3a-F12	1	135806855	135817954	ENSMUSG00000041577	Prelp	135765417	135840565	-1	1	1	1	1	1
Tir3a-F12	1	135934092	135944839	ENSMUSG00000041559	Fmod	135845011	135872172	1	1	1	1	2	1	proximal downstream haplotype
Tir3a-F12	1	135806855	135817954	ENSMUSG00000041577	Prelp	135845011	135872172	-1	1	1	1	2	1	distal downstream haplotype
Tir3a-F12	1	135934092	135944839	ENSMUSG00000041559	Fmod	135872606	135934989	1	1	1	1	2	1
Tir3a-F12	1	135971442	135975732	ENSMUSG00000020423	Btg2	135935101	135936290	-1	1	1	1	1	1	proximal upstream haplotype
Tir3a-F12	1	135806855	135817954	ENSMUSG00000041577	Prelp	135935101	135936290	-1	1	1	1	1	1	distal downstream haplotype
Tir3a-F12	1	135971442	135975732	ENSMUSG00000020423	Btg2	135936595	135936842	-1	1	1	1	1	1	proximal upstream haplotype
Tir3a-F12	1	135806855	135817954	ENSMUSG00000041577	Prelp	135936595	135936842	-1	1	1	1	1	1	distal downstream haplotype
Tir3a-F12	1	135934092	135944839	ENSMUSG00000041559	Fmod	135938843	135961833	1	1	1	2	3	2
Tir3a-F12	1	135971442	135975732	ENSMUSG00000020423	Btg2	135962832	135963617	-1	1	1	1	1	1	proximal upstream haplotype
Tir3a-F12	1	135934092	135944839	ENSMUSG00000041559	Fmod	135962832	135963617	1	1	1	1	1	1	distal upstream haplotype
Tir3a-F12	1	135971442	135975732	ENSMUSG00000020423	Btg2	135964418	135970304	-1	1	1	1	2	1	proximal upstream haplotype
Tir3a-F12	1	135934092	135944839	ENSMUSG00000041559	Fmod	135964418	135970304	1	1	1	1	2	1	distal upstream haplotype
Tir3a-F12	1	136005915	136006417	ENSMUSG00000073559	AC137104.11	135981866	135987282	1	1	1	1	2	1	proximal downstream haplotype
Tir3a-F12	1	135971442	135975732	ENSMUSG00000020423	Btg2	135981866	135987282	-1	1	1	1	2	1	distal downstream haplotype
Tir3a-F12	1	136005915	136006417	ENSMUSG00000073559	AC137104.11	135987809	135988372	1	1	1	1	2	1	proximal downstream haplotype
Tir3a-F12	1	135971442	135975732	ENSMUSG00000020423	Btg2	135987809	135988372	-1	1	1	1	2	1	distal downstream haplotype
Tir3a-F12	1	136005915	136006417	ENSMUSG00000073559	AC137104.11	135989168	136084606	1	1	1	1	1	1
Tir3a-F12	1	136007819	136048117	ENSMUSG00000026450	Chit1	135989168	136084606	1	1	1	1	1	1
Tir3a-F12	1	136079041	136086605	ENSMUSG00000064246	Chi3l1	135989168	136084606	1	1	1	1	1	1
Tir3a-F12	1	136079041	136086605	ENSMUSG00000064246	Chi3l1	136084978	136094368	1	1	1	1	2	1
Tir3a-F12	1	136090025	136097808	ENSMUSG00000042451	Mybph	136084978	136094368	1	1	1	1	2	1
Tir3a-F12	1	136090025	136097808	ENSMUSG00000042451	Mybph	136095040	136107078	1	1	1	1	2	1
Tir3a-F12	1	136095800	136132008	ENSMUSG00000042429	Adora1	136095040	136107078	-1	1	1	1	2	1
Tir3a-F12	1	136177462	136177568	ENSMUSG00000084509	U6	136107154	136114537	-1	1	2	1	1	2	proximal upstream haplotype
Tir3a-F12	1	136090025	136097808	ENSMUSG00000042451	Mybph	136107154	136114537	1	1	2	1	1	2	distal upstream haplotype
Tir3a-F12	1	136177462	136177568	ENSMUSG00000084509	U6	136114592	136115017	-1	1	1	1	1	1	proximal upstream haplotype
Tir3a-F12	1	136090025	136097808	ENSMUSG00000042451	Mybph	136114592	136115017	1	1	1	1	1	1	distal upstream haplotype
Tir3a-F12	1	136177462	136177568	ENSMUSG00000084509	U6	136115047	136117185	-1	1	2	1	1	2	proximal upstream haplotype
Tir3a-F12	1	136090025	136097808	ENSMUSG00000042451	Mybph	136115047	136117185	1	1	2	1	1	2	distal upstream haplotype
Tir3a-F12	1	136177462	136177568	ENSMUSG00000084509	U6	136118984	136131895	-1	1	2	1	1	2	proximal upstream haplotype
Tir3a-F12	1	136090025	136097808	ENSMUSG00000042451	Mybph	136118984	136131895	1	1	2	1	1	2	distal upstream haplotype
Tir3a-F12	1	136177462	136177568	ENSMUSG00000084509	U6	136133318	136142391	-1	1	2	2	3	3	proximal upstream haplotype
Tir3a-F12	1	136095800	136132008	ENSMUSG00000042429	Adora1	136133318	136142391	-1	1	2	2	3	3	distal downstream haplotype
Tir3a-F12	1	136177462	136177568	ENSMUSG00000084509	U6	136143948	136169265	-1	1	2	1	1	2	proximal upstream haplotype
Tir3a-F12	1	136095800	136132008	ENSMUSG00000042429	Adora1	136143948	136169265	-1	1	2	1	1	2	distal downstream haplotype
Tir3a-F12	1	136177462	136177568	ENSMUSG00000084509	U6	136169785	136173173	-1	1	2	1	1	2	proximal upstream haplotype
Tir3a-F12	1	136095800	136132008	ENSMUSG00000042429	Adora1	136169785	136173173	-1	1	2	1	1	2	distal downstream haplotype
Tir3a-F12	1	136177462	136177568	ENSMUSG00000084509	U6	136173816	136228148	-1	1	2	3	4	2
Tir3a-F12	1	136186566	136189124	ENSMUSG00000026459	Myog	136173816	136228148	1	1	2	3	4	2
Tir3a-F12	1	136193361	136229058	ENSMUSG00000026458	Ppfia4	136173816	136228148	-1	1	2	3	4	2
Tir3b-F12	1	146807864	146807969	ENSMUSG00000065787	U6	148438285	148458360	-1	1	2	2	3	2	distal downstream haplotype
Tir3b-F12	1	148572711	148576220	ENSMUSG00000080078	RP23-282N6.1	148438285	148458360	1	1	2	2	3	2	proximal downstream haplotype
Tir3b-F12	1	148342796	148749599	ENSMUSG00000035131	Fam5c	148458751	148781660	1	1	1	1	2	1
Tir3b-F12	1	148572711	148576220	ENSMUSG00000080078	RP23-282N6.1	148458751	148781660	1	1	1	1	2	1
Tir3b-F12	1	149128702	149129037	ENSMUSG00000053988	AL772345.5	148781915	148782121	-1	1	1	1	2	1	proximal upstream haplotype
Tir3b-F12	1	148572711	148576220	ENSMUSG00000080078	RP23-282N6.1	148781915	148782121	1	1	1	1	2	1	distal upstream haplotype
Tir3b-F12	1	148572711	148576220	ENSMUSG00000080078	RP23-282N6.1	148782544	148821227	1	1	2	1	3	2	distal upstream haplotype
Tir3b-F12	1	148572711	148576220	ENSMUSG00000080078	RP23-282N6.1	148821341	148821539	1	1	2	1	2	3	distal upstream haplotype
Tir3b-F12	1	148572711	148576220	ENSMUSG00000080078	RP23-282N6.1	148821722	148821874	1	1	2	1	1	2	distal upstream haplotype
Tir3b-F12	1	148572711	148576220	ENSMUSG00000080078	RP23-282N6.1	148822172	148860150	1	1	2	1	3	2	distal upstream haplotype
Tir3b-F12	1	148572711	148576220	ENSMUSG00000080078	RP23-282N6.1	148860740	148927132	1	1	2	1	3	2	distal upstream haplotype
Tir3b-F12	1	148572711	148576220	ENSMUSG00000080078	RP23-282N6.1	148949480	148994979	1	1	2	1	3	2	distal upstream haplotype
Tir3b-F12	1	148572711	148576220	ENSMUSG00000080078	RP23-282N6.1	149004253	149037684	1	1	2	1	3	2	distal upstream haplotype
Tir3b-F12	1	148572711	148576220	ENSMUSG00000080078	RP23-282N6.1	149038464	149058873	1	1	2	1	1	2	distal upstream haplotype
Tir3b-F12	1	148572711	148576220	ENSMUSG00000080078	RP23-282N6.1	149065418	149081377	1	1	2	1	3	4	distal upstream haplotype
Tir3b-F12	1	149128702	149129037	ENSMUSG00000053988	AL772345.5	148782544	148821227	-1	1	2	1	3	2	proximal upstream haplotype
Tir3b-F12	1	149128702	149129037	ENSMUSG00000053988	AL772345.5	148927340	148949407	-1	1	1	1	1	1	proximal upstream haplotype
Tir3b-F12	1	148572711	148576220	ENSMUSG00000080078	RP23-282N6.1	148927340	148949407	1	1	1	1	1	1	distal upstream haplotype
Tir3b-F12	1	149128702	149129037	ENSMUSG00000053988	AL772345.5	148821341	148821539	-1	1	2	1	2	3	proximal upstream haplotype
Tir3b-F12	1	149128702	149129037	ENSMUSG00000053988	AL772345.5	148821722	148821874	-1	1	2	1	1	2	proximal upstream haplotype
Tir3b-F12	1	149128702	149129037	ENSMUSG00000053988	AL772345.5	148995816	149003796	-1	1	1	1	1	1	proximal upstream haplotype
Tir3b-F12	1	148572711	148576220	ENSMUSG00000080078	RP23-282N6.1	148995816	149003796	1	1	1	1	1	1	distal upstream haplotype
Tir3b-F12	1	149128702	149129037	ENSMUSG00000053988	AL772345.5	148822172	148860150	-1	1	2	1	3	2	proximal upstream haplotype
Tir3b-F12	1	149128702	149129037	ENSMUSG00000053988	AL772345.5	148860740	148927132	-1	1	2	1	3	2	proximal upstream haplotype
Tir3b-F12	1	149128702	149129037	ENSMUSG00000053988	AL772345.5	148949480	148994979	-1	1	2	1	3	2	proximal upstream haplotype
Tir3b-F12	1	149128702	149129037	ENSMUSG00000053988	AL772345.5	149004253	149037684	-1	1	2	1	3	2	proximal upstream haplotype
Tir3b-F12	1	149128702	149129037	ENSMUSG00000053988	AL772345.5	149038464	149058873	-1	1	2	1	1	2	proximal upstream haplotype
Tir3b-F12	1	149128702	149129037	ENSMUSG00000053988	AL772345.5	149065418	149081377	-1	1	2	1	3	4	proximal upstream haplotype
Tir3b-F12	1	149128702	149129037	ENSMUSG00000053988	AL772345.5	149093253	149156461	-1	1	2	1	3	2
Tir3b-F12	1	149128702	149129037	ENSMUSG00000053988	AL772345.5	149160468	149262575	-1	1	2	1	3	2	distal downstream haplotype
Tir3b-F12	1	149128702	149129037	ENSMUSG00000053988	AL772345.5	149262966	149368983	-1	1	2	1	3	2	distal downstream haplotype
Tir3b-F12	1	149128702	149129037	ENSMUSG00000053988	AL772345.5	149369388	149382252	-1	1	2	1	2	2	distal downstream haplotype
Tir3b-F12	1	149128702	149129037	ENSMUSG00000053988	AL772345.5	149383677	149390408	-1	1	2	1	3	2	distal downstream haplotype
Tir3b-F12	1	149128702	149129037	ENSMUSG00000053988	AL772345.5	149390510	149437298	-1	1	2	2	3	4	distal downstream haplotype
Tir3b-F12	1	149128702	149129037	ENSMUSG00000053988	AL772345.5	150433113	150438328	-1	1	2	1	3	2	distal downstream haplotype
Tir3b-F12	1	150872358	150873177	ENSMUSG00000082588	AC115860.1	149382393	149383496	-1	1	1	1	2	1	proximal upstream haplotype
Tir3b-F12	1	149128702	149129037	ENSMUSG00000053988	AL772345.5	149382393	149383496	-1	1	1	1	2	1	distal downstream haplotype
Tir3b-F12	1	149128702	149129037	ENSMUSG00000053988	AL772345.5	150439665	150451698	-1	1	2	1	3	2	distal downstream haplotype
Tir3b-F12	1	149128702	149129037	ENSMUSG00000053988	AL772345.5	150463518	150531861	-1	1	2	3	4	2	distal downstream haplotype
Tir3b-F12	1	149128702	149129037	ENSMUSG00000053988	AL772345.5	150532062	150604524	-1	1	2	1	3	4	distal downstream haplotype
Tir3b-F12	1	149128702	149129037	ENSMUSG00000053988	AL772345.5	150605430	150611538	-1	1	2	1	3	2	distal downstream haplotype
Tir3b-F12	1	150872358	150873177	ENSMUSG00000082588	AC115860.1	149437620	150431950	-1	1	1	1	2	1	proximal upstream haplotype
Tir3b-F12	1	149128702	149129037	ENSMUSG00000053988	AL772345.5	149437620	150431950	-1	1	1	1	2	1	distal downstream haplotype
Tir3b-F12	1	149128702	149129037	ENSMUSG00000053988	AL772345.5	150615833	150679257	-1	1	2	1	3	2	distal downstream haplotype
Tir3b-F12	1	149128702	149129037	ENSMUSG00000053988	AL772345.5	150679806	150688852	-1	1	2	1	3	4	distal downstream haplotype
Tir3b-F12	1	149128702	149129037	ENSMUSG00000053988	AL772345.5	150692098	150701741	-1	1	2	1	3	2	distal downstream haplotype
Tir3b-F12	1	149128702	149129037	ENSMUSG00000053988	AL772345.5	150703278	150723939	-1	1	2	1	3	2	distal downstream haplotype
Tir3b-F12	1	149128702	149129037	ENSMUSG00000053988	AL772345.5	150738651	150741583	-1	1	2	1	3	4	distal downstream haplotype
Tir3b-F12	1	149128702	149129037	ENSMUSG00000053988	AL772345.5	150747001	150750705	-1	1	2	1	3	4	distal downstream haplotype
Tir3b-F12	1	149128702	149129037	ENSMUSG00000053988	AL772345.5	150751217	150769029	-1	1	2	1	3	2	distal downstream haplotype
Tir3b-F12	1	149128702	149129037	ENSMUSG00000053988	AL772345.5	150770928	150779607	-1	1	2	1	3	2	distal downstream haplotype
Tir3b-F12	1	150872358	150873177	ENSMUSG00000082588	AC115860.1	149160468	149262575	-1	1	2	1	3	2	proximal upstream haplotype
Tir3b-F12	1	150872358	150873177	ENSMUSG00000082588	AC115860.1	149262966	149368983	-1	1	2	1	3	2	proximal upstream haplotype
Tir3b-F12	1	150872358	150873177	ENSMUSG00000082588	AC115860.1	149369388	149382252	-1	1	2	1	2	2	proximal upstream haplotype
Tir3b-F12	1	150872358	150873177	ENSMUSG00000082588	AC115860.1	149383677	149390408	-1	1	2	1	3	2	proximal upstream haplotype
Tir3b-F12	1	150872358	150873177	ENSMUSG00000082588	AC115860.1	149390510	149437298	-1	1	2	2	3	4	proximal upstream haplotype
Tir3b-F12	1	150872358	150873177	ENSMUSG00000082588	AC115860.1	150433113	150438328	-1	1	2	1	3	2	proximal upstream haplotype
Tir3b-F12	1	150872358	150873177	ENSMUSG00000082588	AC115860.1	150689007	150691956	-1	1	1	2	3	4	proximal upstream haplotype
Tir3b-F12	1	149128702	149129037	ENSMUSG00000053988	AL772345.5	150689007	150691956	-1	1	1	2	3	4	distal downstream haplotype
Tir3b-F12	1	150872358	150873177	ENSMUSG00000082588	AC115860.1	150439665	150451698	-1	1	2	1	3	2	proximal upstream haplotype
Tir3b-F12	1	150872358	150873177	ENSMUSG00000082588	AC115860.1	150463518	150531861	-1	1	2	3	4	2	proximal upstream haplotype
Tir3b-F12	1	150872358	150873177	ENSMUSG00000082588	AC115860.1	150532062	150604524	-1	1	2	1	3	4	proximal upstream haplotype
Tir3b-F12	1	150872358	150873177	ENSMUSG00000082588	AC115860.1	150605430	150611538	-1	1	2	1	3	2	proximal upstream haplotype
Tir3b-F12	1	150872358	150873177	ENSMUSG00000082588	AC115860.1	150615833	150679257	-1	1	2	1	3	2	proximal upstream haplotype
Tir3b-F12	1	150872358	150873177	ENSMUSG00000082588	AC115860.1	150679806	150688852	-1	1	2	1	3	4	proximal upstream haplotype
Tir3b-F12	1	150872358	150873177	ENSMUSG00000082588	AC115860.1	150692098	150701741	-1	1	2	1	3	2	proximal upstream haplotype
Tir3b-F12	1	150872358	150873177	ENSMUSG00000082588	AC115860.1	150703278	150723939	-1	1	2	1	3	2	proximal upstream haplotype
Tir3b-F12	1	150872358	150873177	ENSMUSG00000082588	AC115860.1	150738651	150741583	-1	1	2	1	3	4	proximal upstream haplotype
Tir3b-F12	1	150872358	150873177	ENSMUSG00000082588	AC115860.1	150747001	150750705	-1	1	2	1	3	4	proximal upstream haplotype
Tir3b-F12	1	150872358	150873177	ENSMUSG00000082588	AC115860.1	150751217	150769029	-1	1	2	1	3	2	proximal upstream haplotype
Tir3b-F12	1	150872358	150873177	ENSMUSG00000082588	AC115860.1	150770928	150779607	-1	1	2	1	3	2	proximal upstream haplotype
Tir3b-F12	1	150872358	150873177	ENSMUSG00000082588	AC115860.1	150782106	150834960	-1	1	1	1	2	1	proximal upstream haplotype
Tir3b-F12	1	149128702	149129037	ENSMUSG00000053988	AL772345.5	150782106	150834960	-1	1	1	1	2	1	distal downstream haplotype
Tir3b-F12	1	150872358	150873177	ENSMUSG00000082588	AC115860.1	150835490	150957794	-1	1	2	1	3	2
Tir3b-F12	1	150872358	150873177	ENSMUSG00000082588	AC115860.1	150957891	150958942	-1	1	2	1	3	2	distal downstream haplotype
Tir3b-F12	1	150872358	150873177	ENSMUSG00000082588	AC115860.1	150959059	150972995	-1	1	2	1	2	2	distal downstream haplotype
Tir3b-F12	1	150872358	150873177	ENSMUSG00000082588	AC115860.1	150977448	150982821	-1	1	2	1	3	2	distal downstream haplotype
Tir3b-F12	1	150872358	150873177	ENSMUSG00000082588	AC115860.1	150991633	151051262	-1	1	2	3	4	5	distal downstream haplotype
Tir3b-F12	1	150872358	150873177	ENSMUSG00000082588	AC115860.1	151051772	151062163	-1	1	2	1	3	2	distal downstream haplotype
Tir3b-F12	1	150872358	150873177	ENSMUSG00000082588	AC115860.1	151062488	151063210	-1	1	2	1	1	3	distal downstream haplotype
Tir3b-F12	1	150872358	150873177	ENSMUSG00000082588	AC115860.1	151063291	151081461	-1	1	2	1	1	3	distal downstream haplotype
Tir3b-F12	1	150872358	150873177	ENSMUSG00000082588	AC115860.1	151081472	151143530	-1	1	2	3	1	2	distal downstream haplotype
Tir3b-F12	1	150872358	150873177	ENSMUSG00000082588	AC115860.1	151153164	151158883	-1	1	2	1	3	2	distal downstream haplotype
Tir3b-F12	1	150872358	150873177	ENSMUSG00000082588	AC115860.1	151160771	151213047	-1	1	2	1	1	2	distal downstream haplotype
Tir3b-F12	1	150872358	150873177	ENSMUSG00000082588	AC115860.1	151213842	151256532	-1	1	2	3	4	2	distal downstream haplotype
Tir3b-F12	1	150872358	150873177	ENSMUSG00000082588	AC115860.1	151256822	151257092	-1	1	2	1	3	3	distal downstream haplotype
Tir3b-F12	1	150872358	150873177	ENSMUSG00000082588	AC115860.1	151257237	151260651	-1	1	2	3	4	2	distal downstream haplotype
Tir3b-F12	1	150872358	150873177	ENSMUSG00000082588	AC115860.1	151260911	151261911	-1	1	2	1	1	2	distal downstream haplotype
Tir3b-F12	1	150872358	150873177	ENSMUSG00000082588	AC115860.1	151268029	151523462	-1	1	2	1	1	2	distal downstream haplotype
Tir3b-F12	1	150872358	150873177	ENSMUSG00000082588	AC115860.1	151525556	151552987	-1	1	2	1	1	2	distal downstream haplotype
Tir3b-F12	1	150872358	150873177	ENSMUSG00000082588	AC115860.1	151554029	151562072	-1	1	2	3	3	4	distal downstream haplotype
Tir3b-F12	1	151581880	151581988	ENSMUSG00000084532	5S_rRNA	150957891	150958942	-1	1	2	1	3	2	proximal upstream haplotype
Tir3b-F12	1	151581880	151581988	ENSMUSG00000084532	5S_rRNA	151159141	151160654	-1	1	1	1	1	1	proximal upstream haplotype
Tir3b-F12	1	150872358	150873177	ENSMUSG00000082588	AC115860.1	151159141	151160654	-1	1	1	1	1	1	distal downstream haplotype
Tir3b-F12	1	151581880	151581988	ENSMUSG00000084532	5S_rRNA	150959059	150972995	-1	1	2	1	2	2	proximal upstream haplotype
Tir3b-F12	1	151581880	151581988	ENSMUSG00000084532	5S_rRNA	150977448	150982821	-1	1	2	1	3	2	proximal upstream haplotype
Tir3b-F12	1	151581880	151581988	ENSMUSG00000084532	5S_rRNA	150991633	151051262	-1	1	2	3	4	5	proximal upstream haplotype
Tir3b-F12	1	151581880	151581988	ENSMUSG00000084532	5S_rRNA	151051772	151062163	-1	1	2	1	3	2	proximal upstream haplotype
Tir3b-F12	1	151581880	151581988	ENSMUSG00000084532	5S_rRNA	151062488	151063210	-1	1	2	1	1	3	proximal upstream haplotype
Tir3b-F12	1	151581880	151581988	ENSMUSG00000084532	5S_rRNA	151063291	151081461	-1	1	2	1	1	3	proximal upstream haplotype
Tir3b-F12	1	151581880	151581988	ENSMUSG00000084532	5S_rRNA	151081472	151143530	-1	1	2	3	1	2	proximal upstream haplotype
Tir3b-F12	1	151581880	151581988	ENSMUSG00000084532	5S_rRNA	151153164	151158883	-1	1	2	1	3	2	proximal upstream haplotype
Tir3b-F12	1	151581880	151581988	ENSMUSG00000084532	5S_rRNA	151160771	151213047	-1	1	2	1	1	2	proximal upstream haplotype
Tir3b-F12	1	151581880	151581988	ENSMUSG00000084532	5S_rRNA	151213842	151256532	-1	1	2	3	4	2	proximal upstream haplotype
Tir3b-F12	1	151581880	151581988	ENSMUSG00000084532	5S_rRNA	151256822	151257092	-1	1	2	1	3	3	proximal upstream haplotype
Tir3b-F12	1	151581880	151581988	ENSMUSG00000084532	5S_rRNA	151257237	151260651	-1	1	2	3	4	2	proximal upstream haplotype
Tir3b-F12	1	151581880	151581988	ENSMUSG00000084532	5S_rRNA	151260911	151261911	-1	1	2	1	1	2	proximal upstream haplotype
Tir3b-F12	1	151581880	151581988	ENSMUSG00000084532	5S_rRNA	151268029	151523462	-1	1	2	1	1	2	proximal upstream haplotype
Tir3b-F12	1	151581880	151581988	ENSMUSG00000084532	5S_rRNA	151525556	151552987	-1	1	2	1	1	2	proximal upstream haplotype
Tir3b-F12	1	151581880	151581988	ENSMUSG00000084532	5S_rRNA	151554029	151562072	-1	1	2	3	3	4	proximal upstream haplotype
Tir3b-F12	1	151581880	151581988	ENSMUSG00000084532	5S_rRNA	151562222	151624307	-1	1	2	3	4	2
Tir3b-F12	1	151581880	151581988	ENSMUSG00000084532	5S_rRNA	151624443	151644192	-1	1	2	3	4	2	distal downstream haplotype
Tir3b-F12	1	151581880	151581988	ENSMUSG00000084532	5S_rRNA	151644781	151653795	-1	1	2	1	1	2	distal downstream haplotype
Tir3b-F12	1	151676753	151808414	ENSMUSG00000056220	Pla2g4a	151624443	151644192	-1	1	2	3	4	2	proximal upstream haplotype
Tir3b-F12	1	151676753	151808414	ENSMUSG00000056220	Pla2g4a	151644781	151653795	-1	1	2	1	1	2	proximal upstream haplotype
Tir3b-F12	1	151676753	151808414	ENSMUSG00000056220	Pla2g4a	151654388	151697613	-1	1	2	1	1	2
Tir3b-F12	1	151676753	151808414	ENSMUSG00000056220	Pla2g4a	151805714	151816725	-1	1	2	1	3	2
Tir3b-F12	1	151688660	151688767	ENSMUSG00000077516	5S_rRNA	151654388	151697613	1	1	2	1	1	2
Tir3b-F12	1	151688660	151688767	ENSMUSG00000077516	5S_rRNA	151697758	151705911	1	1	2	1	3	2	distal upstream haplotype
Tir3b-F12	1	151947254	151955140	ENSMUSG00000032487	Ptgs2	151706163	151706691	1	1	1	1	1	1	proximal downstream haplotype
Tir3b-F12	1	151688660	151688767	ENSMUSG00000077516	5S_rRNA	151706163	151706691	1	1	1	1	1	1	distal upstream haplotype
Tir3b-F12	1	151947254	151955140	ENSMUSG00000032487	Ptgs2	151706793	151732207	1	1	1	2	3	4	proximal downstream haplotype
Tir3b-F12	1	151688660	151688767	ENSMUSG00000077516	5S_rRNA	151706793	151732207	1	1	1	2	3	4	distal upstream haplotype
Tir3b-F12	1	151947254	151955140	ENSMUSG00000032487	Ptgs2	151733011	151752492	1	1	1	1	2	1	proximal downstream haplotype
Tir3b-F12	1	151688660	151688767	ENSMUSG00000077516	5S_rRNA	151733011	151752492	1	1	1	1	2	1	distal upstream haplotype
Tir3b-F12	1	151947254	151955140	ENSMUSG00000032487	Ptgs2	151752971	151755332	1	1	1	2	3	4	proximal downstream haplotype
Tir3b-F12	1	151688660	151688767	ENSMUSG00000077516	5S_rRNA	151752971	151755332	1	1	1	2	3	4	distal upstream haplotype
Tir3b-F12	1	151947254	151955140	ENSMUSG00000032487	Ptgs2	151755370	151765815	1	1	1	1	2	1	proximal downstream haplotype
Tir3b-F12	1	151688660	151688767	ENSMUSG00000077516	5S_rRNA	151755370	151765815	1	1	1	1	2	1	distal upstream haplotype
Tir3b-F12	1	151947254	151955140	ENSMUSG00000032487	Ptgs2	151766145	151772359	1	1	1	1	1	1	proximal downstream haplotype
Tir3b-F12	1	151688660	151688767	ENSMUSG00000077516	5S_rRNA	151766145	151772359	1	1	1	1	1	1	distal upstream haplotype
Tir3b-F12	1	151947254	151955140	ENSMUSG00000032487	Ptgs2	151774429	151775372	1	1	1	1	2	1	proximal downstream haplotype
Tir3b-F12	1	151688660	151688767	ENSMUSG00000077516	5S_rRNA	151774429	151775372	1	1	1	1	2	1	distal upstream haplotype
Tir3b-F12	1	151688660	151688767	ENSMUSG00000077516	5S_rRNA	151775763	151777249	1	1	2	3	4	2	distal upstream haplotype
Tir3b-F12	1	151688660	151688767	ENSMUSG00000077516	5S_rRNA	151778353	151794194	1	1	2	3	4	2	distal upstream haplotype
Tir3b-F12	1	151688660	151688767	ENSMUSG00000077516	5S_rRNA	151794477	151799159	1	1	2	3	4	4	distal upstream haplotype
Tir3b-F12	1	151688660	151688767	ENSMUSG00000077516	5S_rRNA	151799341	151805069	1	1	2	3	4	4	distal upstream haplotype
Tir3b-F12	1	151688660	151688767	ENSMUSG00000077516	5S_rRNA	151805175	151805458	1	1	2	1	2	2	distal upstream haplotype
Tir3b-F12	1	151688660	151688767	ENSMUSG00000077516	5S_rRNA	151805554	151805636	1	1	2	1	1	2	distal upstream haplotype
Tir3b-F12	1	151688660	151688767	ENSMUSG00000077516	5S_rRNA	151821863	151824413	1	1	2	1	3	2	distal upstream haplotype
Tir3b-F12	1	151688660	151688767	ENSMUSG00000077516	5S_rRNA	151824743	151827547	1	1	2	1	3	2	distal upstream haplotype
Tir3b-F12	1	151688660	151688767	ENSMUSG00000077516	5S_rRNA	151827614	151829955	1	1	2	1	3	4	distal upstream haplotype
Tir3b-F12	1	151688660	151688767	ENSMUSG00000077516	5S_rRNA	151830199	151860562	1	1	2	1	3	2	distal upstream haplotype
Tir3b-F12	1	151688660	151688767	ENSMUSG00000077516	5S_rRNA	151862491	151862726	1	1	2	3	4	5	distal upstream haplotype
Tir3b-F12	1	151688660	151688767	ENSMUSG00000077516	5S_rRNA	151866103	151882955	1	1	2	1	1	2	distal upstream haplotype
Tir3b-F12	1	151947254	151955140	ENSMUSG00000032487	Ptgs2	151697758	151705911	1	1	2	1	3	2	proximal downstream haplotype
Tir3b-F12	1	151947254	151955140	ENSMUSG00000032487	Ptgs2	151818614	151821354	1	1	1	1	2	1	proximal downstream haplotype
Tir3b-F12	1	151688660	151688767	ENSMUSG00000077516	5S_rRNA	151818614	151821354	1	1	1	1	2	1	distal upstream haplotype
Tir3b-F12	1	151947254	151955140	ENSMUSG00000032487	Ptgs2	151775763	151777249	1	1	2	3	4	2	proximal downstream haplotype
Tir3b-F12	1	151947254	151955140	ENSMUSG00000032487	Ptgs2	151778353	151794194	1	1	2	3	4	2	proximal downstream haplotype
Tir3b-F12	1	151947254	151955140	ENSMUSG00000032487	Ptgs2	151794477	151799159	1	1	2	3	4	4	proximal downstream haplotype
Tir3b-F12	1	151947254	151955140	ENSMUSG00000032487	Ptgs2	151799341	151805069	1	1	2	3	4	4	proximal downstream haplotype
Tir3b-F12	1	151947254	151955140	ENSMUSG00000032487	Ptgs2	151805175	151805458	1	1	2	1	2	2	proximal downstream haplotype
Tir3b-F12	1	151947254	151955140	ENSMUSG00000032487	Ptgs2	151805554	151805636	1	1	2	1	1	2	proximal downstream haplotype
Tir3b-F12	1	151947254	151955140	ENSMUSG00000032487	Ptgs2	151821863	151824413	1	1	2	1	3	2	proximal downstream haplotype
Tir3b-F12	1	151947254	151955140	ENSMUSG00000032487	Ptgs2	151824743	151827547	1	1	2	1	3	2	proximal downstream haplotype
Tir3b-F12	1	151947254	151955140	ENSMUSG00000032487	Ptgs2	151827614	151829955	1	1	2	1	3	4	proximal downstream haplotype
Tir3b-F12	1	151947254	151955140	ENSMUSG00000032487	Ptgs2	151830199	151860562	1	1	2	1	3	2	proximal downstream haplotype
Tir3b-F12	1	151947254	151955140	ENSMUSG00000032487	Ptgs2	151862491	151862726	1	1	2	3	4	5	proximal downstream haplotype
Tir3b-F12	1	151947254	151955140	ENSMUSG00000032487	Ptgs2	151866103	151882955	1	1	2	1	1	2	proximal downstream haplotype
Tir3b-F12	1	151947254	151955140	ENSMUSG00000032487	Ptgs2	151888848	152107776	1	1	2	1	1	2
Tir3b-F12	1	151947254	151955140	ENSMUSG00000032487	Ptgs2	152108040	152108099	1	1	2	1	1	2	distal upstream haplotype
Tir3b-F12	1	152112665	152113129	ENSMUSG00000062473	AC121113.13	152108040	152108099	-1	1	2	1	1	2	proximal upstream haplotype
Tir3b-F12	1	152112665	152113129	ENSMUSG00000062473	AC121113.13	152119153	152153443	-1	1	2	3	3	2	distal downstream haplotype
Tir3b-F12	1	152112665	152113129	ENSMUSG00000062473	AC121113.13	152158136	152163873	-1	1	2	1	1	2	distal downstream haplotype
Tir3b-F12	1	152112665	152113129	ENSMUSG00000062473	AC121113.13	152164241	152164512	-1	1	2	1	1	2	distal downstream haplotype
Tir3b-F12	1	152112665	152113129	ENSMUSG00000062473	AC121113.13	152164604	152164676	-1	1	2	3	1	4	distal downstream haplotype
Tir3b-F12	1	152166547	152181035	ENSMUSG00000006007	Pdc	152119153	152153443	1	1	2	3	3	2	proximal downstream haplotype
Tir3b-F12	1	152166547	152181035	ENSMUSG00000006007	Pdc	152158136	152163873	1	1	2	1	1	2	proximal downstream haplotype
Tir3b-F12	1	152166547	152181035	ENSMUSG00000006007	Pdc	152164241	152164512	1	1	2	1	1	2	proximal downstream haplotype
Tir3b-F12	1	152166547	152181035	ENSMUSG00000006007	Pdc	152164604	152164676	1	1	2	3	1	4	proximal downstream haplotype
Tir3b-F12	1	152166547	152181035	ENSMUSG00000006007	Pdc	152165359	152171136	1	1	2	1	1	2
Tir3b-F12	1	152166547	152181035	ENSMUSG00000006007	Pdc	152171203	152182025	1	1	1	1	1	1
Tir3b-F12	1	152166547	152181035	ENSMUSG00000006007	Pdc	152182369	152184905	1	1	2	1	1	2	distal upstream haplotype
Tir3b-F12	1	152166547	152181035	ENSMUSG00000006007	Pdc	152233400	152235719	1	1	2	3	3	1	distal upstream haplotype
Tir3b-F12	1	152208443	152240185	ENSMUSG00000006010	BC003331	152182369	152184905	-1	1	2	1	1	2	proximal upstream haplotype
Tir3b-F12	1	152208443	152240185	ENSMUSG00000006010	BC003331	152191412	152233162	-1	1	2	1	1	2
Tir3b-F12	1	152208443	152240185	ENSMUSG00000006010	BC003331	152236312	152247834	-1	1	2	3	3	2
Tir3b-F12	1	152208443	152240185	ENSMUSG00000006010	BC003331	152248196	152251022	-1	1	2	1	1	2	distal downstream haplotype
Tir3b-F12	1	152208443	152240185	ENSMUSG00000006010	BC003331	152251226	152252863	-1	1	2	1	1	2	distal downstream haplotype
Tir3b-F12	1	152208443	152240185	ENSMUSG00000006010	BC003331	152253207	152258743	-1	1	2	3	4	2	distal downstream haplotype
Tir3b-F12	1	152208443	152240185	ENSMUSG00000006010	BC003331	152258780	152273236	-1	1	2	1	1	2	distal downstream haplotype
Tir3b-F12	1	152208443	152240185	ENSMUSG00000006010	BC003331	152273413	152288699	-1	1	2	1	3	4	distal downstream haplotype
Tir3b-F12	1	152208443	152240185	ENSMUSG00000006010	BC003331	152288980	152295746	-1	1	2	1	3	2	distal downstream haplotype
Tir3b-F12	1	152239983	152297062	ENSMUSG00000006005	Tpr	152233400	152235719	1	1	2	3	3	1	proximal downstream haplotype
Tir3b-F12	1	152239983	152297062	ENSMUSG00000006005	Tpr	152236312	152247834	1	1	2	3	3	2
Tir3b-F12	1	152239983	152297062	ENSMUSG00000006005	Tpr	152296157	152298497	1	1	2	1	1	2
Tir3b-F12	1	152239983	152297062	ENSMUSG00000006005	Tpr	152298711	152307100	1	1	2	1	3	2	distal upstream haplotype
Tir3b-F12	1	152297001	152313295	ENSMUSG00000006014	Prg4	152248196	152251022	-1	1	2	1	1	2	proximal upstream haplotype
Tir3b-F12	1	152297001	152313295	ENSMUSG00000006014	Prg4	152251226	152252863	-1	1	2	1	1	2	proximal upstream haplotype
Tir3b-F12	1	152297001	152313295	ENSMUSG00000006014	Prg4	152253207	152258743	-1	1	2	3	4	2	proximal upstream haplotype
Tir3b-F12	1	152297001	152313295	ENSMUSG00000006014	Prg4	152258780	152273236	-1	1	2	1	1	2	proximal upstream haplotype
Tir3b-F12	1	152297001	152313295	ENSMUSG00000006014	Prg4	152273413	152288699	-1	1	2	1	3	4	proximal upstream haplotype
Tir3b-F12	1	152297001	152313295	ENSMUSG00000006014	Prg4	152288980	152295746	-1	1	2	1	3	2	proximal upstream haplotype
Tir3b-F12	1	152297001	152313295	ENSMUSG00000006014	Prg4	152296157	152298497	-1	1	2	1	1	2
Tir3b-F12	1	152297001	152313295	ENSMUSG00000006014	Prg4	152307360	152320296	-1	1	2	1	3	2
Tir3b-F12	1	152396447	152396809	ENSMUSG00000057399	AC124120.5	152298711	152307100	1	1	2	1	3	2	proximal downstream haplotype
Tir3b-F12	1	152396447	152396809	ENSMUSG00000057399	AC124120.5	152321223	152433585	1	1	2	1	3	1
Tir3b-F12	1	152396447	152396809	ENSMUSG00000057399	AC124120.5	152480081	152482511	1	1	2	1	3	2	distal upstream haplotype
Tir3b-F12	1	152909134	152909240	ENSMUSG00000065624	U6	152433641	152460336	-1	1	1	1	2	1	proximal upstream haplotype
Tir3b-F12	1	152396447	152396809	ENSMUSG00000057399	AC124120.5	152433641	152460336	1	1	1	1	2	1	distal upstream haplotype
Tir3b-F12	1	152909134	152909240	ENSMUSG00000065624	U6	152461024	152479520	-1	1	1	2	1	3	proximal upstream haplotype
Tir3b-F12	1	152396447	152396809	ENSMUSG00000057399	AC124120.5	152461024	152479520	1	1	1	2	1	3	distal upstream haplotype
Tir3b-F12	1	152396447	152396809	ENSMUSG00000057399	AC124120.5	152534340	152591397	1	1	2	1	3	2	distal upstream haplotype
Tir3b-F12	1	152396447	152396809	ENSMUSG00000057399	AC124120.5	152593947	152603979	1	1	2	1	3	2	distal upstream haplotype
Tir3b-F12	1	152909134	152909240	ENSMUSG00000065624	U6	152483023	152527530	-1	1	1	1	2	1	proximal upstream haplotype
Tir3b-F12	1	152396447	152396809	ENSMUSG00000057399	AC124120.5	152483023	152527530	1	1	1	1	2	1	distal upstream haplotype
Tir3b-F12	1	152909134	152909240	ENSMUSG00000065624	U6	152527874	152534115	-1	1	1	1	2	1	proximal upstream haplotype
Tir3b-F12	1	152396447	152396809	ENSMUSG00000057399	AC124120.5	152527874	152534115	1	1	1	1	2	1	distal upstream haplotype
Tir3b-F12	1	152396447	152396809	ENSMUSG00000057399	AC124120.5	152618929	152626130	1	1	2	1	3	2	distal upstream haplotype
Tir3b-F12	1	152396447	152396809	ENSMUSG00000057399	AC124120.5	152626622	152637486	1	1	2	1	3	2	distal upstream haplotype
Tir3b-F12	1	152909134	152909240	ENSMUSG00000065624	U6	152591629	152593776	-1	1	1	1	1	1	proximal upstream haplotype
Tir3b-F12	1	152396447	152396809	ENSMUSG00000057399	AC124120.5	152591629	152593776	1	1	1	1	1	1	distal upstream haplotype
Tir3b-F12	1	152396447	152396809	ENSMUSG00000057399	AC124120.5	152638259	152639038	1	1	2	1	3	2	distal upstream haplotype
Tir3b-F12	1	152396447	152396809	ENSMUSG00000057399	AC124120.5	152642120	152650500	1	1	2	1	3	2	distal upstream haplotype
Tir3b-F12	1	152909134	152909240	ENSMUSG00000065624	U6	152604403	152614592	-1	1	1	1	2	1	proximal upstream haplotype
Tir3b-F12	1	152396447	152396809	ENSMUSG00000057399	AC124120.5	152604403	152614592	1	1	1	1	2	1	distal upstream haplotype
Tir3b-F12	1	152909134	152909240	ENSMUSG00000065624	U6	152615400	152618791	-1	1	1	1	1	1	proximal upstream haplotype
Tir3b-F12	1	152396447	152396809	ENSMUSG00000057399	AC124120.5	152615400	152618791	1	1	1	1	1	1	distal upstream haplotype
Tir3b-F12	1	152396447	152396809	ENSMUSG00000057399	AC124120.5	152650879	152658211	1	1	2	3	4	2	distal upstream haplotype
Tir3b-F12	1	152396447	152396809	ENSMUSG00000057399	AC124120.5	152660892	152667704	1	1	2	1	3	2	distal upstream haplotype
Tir3b-F12	1	152396447	152396809	ENSMUSG00000057399	AC124120.5	152668016	152669108	1	1	2	1	3	2	distal upstream haplotype
Tir3b-F12	1	152396447	152396809	ENSMUSG00000057399	AC124120.5	152669826	152675164	1	1	2	1	3	2	distal upstream haplotype
Tir3b-F12	1	152396447	152396809	ENSMUSG00000057399	AC124120.5	152675575	152695436	1	1	2	1	3	2	distal upstream haplotype
Tir3b-F12	1	152396447	152396809	ENSMUSG00000057399	AC124120.5	152695780	152704406	1	1	2	1	3	2	distal upstream haplotype
Tir3b-F12	1	152909134	152909240	ENSMUSG00000065624	U6	152639542	152640418	-1	1	1	1	2	1	proximal upstream haplotype
Tir3b-F12	1	152396447	152396809	ENSMUSG00000057399	AC124120.5	152639542	152640418	1	1	1	1	2	1	distal upstream haplotype
Tir3b-F12	1	152396447	152396809	ENSMUSG00000057399	AC124120.5	152770286	152785759	1	1	2	3	4	5	distal upstream haplotype
Tir3b-F12	1	152409654	152840565	ENSMUSG00000066842	Hmcn1	152321223	152433585	-1	1	2	1	3	1
Tir3b-F12	1	152909134	152909240	ENSMUSG00000065624	U6	152480081	152482511	-1	1	2	1	3	2	proximal upstream haplotype
Tir3b-F12	1	152909134	152909240	ENSMUSG00000065624	U6	152534340	152591397	-1	1	2	1	3	2	proximal upstream haplotype
Tir3b-F12	1	152909134	152909240	ENSMUSG00000065624	U6	152593947	152603979	-1	1	2	1	3	2	proximal upstream haplotype
Tir3b-F12	1	152909134	152909240	ENSMUSG00000065624	U6	152618929	152626130	-1	1	2	1	3	2	proximal upstream haplotype
Tir3b-F12	1	152909134	152909240	ENSMUSG00000065624	U6	152626622	152637486	-1	1	2	1	3	2	proximal upstream haplotype
Tir3b-F12	1	152909134	152909240	ENSMUSG00000065624	U6	152638259	152639038	-1	1	2	1	3	2	proximal upstream haplotype
Tir3b-F12	1	152909134	152909240	ENSMUSG00000065624	U6	152642120	152650500	-1	1	2	1	3	2	proximal upstream haplotype
Tir3b-F12	1	152909134	152909240	ENSMUSG00000065624	U6	152650879	152658211	-1	1	2	3	4	2	proximal upstream haplotype
Tir3b-F12	1	152909134	152909240	ENSMUSG00000065624	U6	152660892	152667704	-1	1	2	1	3	2	proximal upstream haplotype
Tir3b-F12	1	152909134	152909240	ENSMUSG00000065624	U6	152668016	152669108	-1	1	2	1	3	2	proximal upstream haplotype
Tir3b-F12	1	152909134	152909240	ENSMUSG00000065624	U6	152669826	152675164	-1	1	2	1	3	2	proximal upstream haplotype
Tir3b-F12	1	152909134	152909240	ENSMUSG00000065624	U6	152675575	152695436	-1	1	2	1	3	2	proximal upstream haplotype
Tir3b-F12	1	152909134	152909240	ENSMUSG00000065624	U6	152704627	152750358	-1	1	1	1	2	1	proximal upstream haplotype
Tir3b-F12	1	152396447	152396809	ENSMUSG00000057399	AC124120.5	152704627	152750358	1	1	1	1	2	1	distal upstream haplotype
Tir3b-F12	1	152909134	152909240	ENSMUSG00000065624	U6	152751365	152762378	-1	1	1	1	2	1	proximal upstream haplotype
Tir3b-F12	1	152396447	152396809	ENSMUSG00000057399	AC124120.5	152751365	152762378	1	1	1	1	2	1	distal upstream haplotype
Tir3b-F12	1	152909134	152909240	ENSMUSG00000065624	U6	152762515	152763795	-1	1	1	1	1	1	proximal upstream haplotype
Tir3b-F12	1	152396447	152396809	ENSMUSG00000057399	AC124120.5	152762515	152763795	1	1	1	1	1	1	distal upstream haplotype
Tir3b-F12	1	152909134	152909240	ENSMUSG00000065624	U6	152763891	152770143	-1	1	1	1	2	1	proximal upstream haplotype
Tir3b-F12	1	152396447	152396809	ENSMUSG00000057399	AC124120.5	152763891	152770143	1	1	1	1	2	1	distal upstream haplotype
Tir3b-F12	1	152909134	152909240	ENSMUSG00000065624	U6	152695780	152704406	-1	1	2	1	3	2	proximal upstream haplotype
Tir3b-F12	1	152909134	152909240	ENSMUSG00000065624	U6	152770286	152785759	-1	1	2	3	4	5	proximal upstream haplotype
Tir3b-F12	1	152909134	152909240	ENSMUSG00000065624	U6	152785969	152786149	-1	1	1	1	2	1	proximal upstream haplotype
Tir3b-F12	1	152396447	152396809	ENSMUSG00000057399	AC124120.5	152785969	152786149	1	1	1	1	2	1	distal upstream haplotype
Tir3b-F12	1	152409654	152840565	ENSMUSG00000066842	Hmcn1	152786459	152878685	-1	1	1	1	2	1
Tir3b-F12	1	152909134	152909240	ENSMUSG00000065624	U6	152879101	152886316	-1	1	1	1	2	1	proximal upstream haplotype
Tir3b-F12	1	152409654	152840565	ENSMUSG00000066842	Hmcn1	152879101	152886316	-1	1	1	1	2	1	distal downstream haplotype
Tir3b-F12	1	152909134	152909240	ENSMUSG00000065624	U6	152886925	152912037	-1	1	1	1	2	1
Tir3b-F12	1	152909134	152909240	ENSMUSG00000065624	U6	152912213	152922390	-1	1	2	1	3	2	distal downstream haplotype
Tir3b-F12	1	152909134	152909240	ENSMUSG00000065624	U6	152934233	152952828	-1	1	2	1	3	4	distal downstream haplotype
Tir3b-F12	1	153191499	153191866	ENSMUSG00000063886	AC165946.4	152922396	152933936	-1	1	1	1	2	1	proximal upstream haplotype
Tir3b-F12	1	152909134	152909240	ENSMUSG00000065624	U6	152922396	152933936	-1	1	1	1	2	1	distal downstream haplotype
Tir3b-F12	1	152909134	152909240	ENSMUSG00000065624	U6	152953804	152956345	-1	1	2	1	1	2	distal downstream haplotype
Tir3b-F12	1	152909134	152909240	ENSMUSG00000065624	U6	152979464	153010980	-1	1	2	1	3	2	distal downstream haplotype
Tir3b-F12	1	153191499	153191866	ENSMUSG00000063886	AC165946.4	152952995	152953494	-1	1	1	1	1	1	proximal upstream haplotype
Tir3b-F12	1	152909134	152909240	ENSMUSG00000065624	U6	152952995	152953494	-1	1	1	1	1	1	distal downstream haplotype
Tir3b-F12	1	152909134	152909240	ENSMUSG00000065624	U6	153011136	153098555	-1	1	2	1	3	2	distal downstream haplotype
Tir3b-F12	1	152909134	152909240	ENSMUSG00000065624	U6	153099413	153125723	-1	1	2	1	3	2	distal downstream haplotype
Tir3b-F12	1	153191499	153191866	ENSMUSG00000063886	AC165946.4	152956677	152957480	-1	1	1	1	2	1	proximal upstream haplotype
Tir3b-F12	1	152909134	152909240	ENSMUSG00000065624	U6	152956677	152957480	-1	1	1	1	2	1	distal downstream haplotype
Tir3b-F12	1	152909134	152909240	ENSMUSG00000065624	U6	153127682	153132410	-1	1	2	1	3	2	distal downstream haplotype
Tir3b-F12	1	152909134	152909240	ENSMUSG00000065624	U6	153132972	153135899	-1	1	2	1	3	2	distal downstream haplotype
Tir3b-F12	1	152909134	152909240	ENSMUSG00000065624	U6	153136123	153158725	-1	1	2	1	2	2	distal downstream haplotype
Tir3b-F12	1	152909134	152909240	ENSMUSG00000065624	U6	153169741	153187038	-1	1	2	3	2	2	distal downstream haplotype
Tir3b-F12	1	153191499	153191866	ENSMUSG00000063886	AC165946.4	152912213	152922390	-1	1	2	1	3	2	proximal upstream haplotype
Tir3b-F12	1	153191499	153191866	ENSMUSG00000063886	AC165946.4	152934233	152952828	-1	1	2	1	3	4	proximal upstream haplotype
Tir3b-F12	1	153191499	153191866	ENSMUSG00000063886	AC165946.4	153125892	153127339	-1	1	1	1	1	1	proximal upstream haplotype
Tir3b-F12	1	152909134	152909240	ENSMUSG00000065624	U6	153125892	153127339	-1	1	1	1	1	1	distal downstream haplotype
Tir3b-F12	1	153191499	153191866	ENSMUSG00000063886	AC165946.4	152953804	152956345	-1	1	2	1	1	2	proximal upstream haplotype
Tir3b-F12	1	153191499	153191866	ENSMUSG00000063886	AC165946.4	152979464	153010980	-1	1	2	1	3	2	proximal upstream haplotype
Tir3b-F12	1	153191499	153191866	ENSMUSG00000063886	AC165946.4	153011136	153098555	-1	1	2	1	3	2	proximal upstream haplotype
Tir3b-F12	1	153191499	153191866	ENSMUSG00000063886	AC165946.4	153099413	153125723	-1	1	2	1	3	2	proximal upstream haplotype
Tir3b-F12	1	153191499	153191866	ENSMUSG00000063886	AC165946.4	153127682	153132410	-1	1	2	1	3	2	proximal upstream haplotype
Tir3b-F12	1	153191499	153191866	ENSMUSG00000063886	AC165946.4	153132972	153135899	-1	1	2	1	3	2	proximal upstream haplotype
Tir3b-F12	1	153191499	153191866	ENSMUSG00000063886	AC165946.4	153136123	153158725	-1	1	2	1	2	2	proximal upstream haplotype
Tir3b-F12	1	153191499	153191866	ENSMUSG00000063886	AC165946.4	153169741	153187038	-1	1	2	3	2	2	proximal upstream haplotype
Tir3b-F12	1	153191628	153211575	ENSMUSG00000023150	Ivns1abp	153198839	153281003	1	1	2	1	2	2
Tir3b-F12	1	153214829	153275511	ENSMUSG00000052748	1200016B10Rik	153198839	153281003	-1	1	2	1	2	2
Tir3b-F12	1	153275778	153305289	ENSMUSG00000053286	1190005F20Rik	153198839	153281003	1	1	2	1	2	2
Tir3b-F12	1	153275778	153305289	ENSMUSG00000053286	1190005F20Rik	153281436	153325822	1	1	2	1	2	2
Tir3b-F12	1	153275778	153305289	ENSMUSG00000053286	1190005F20Rik	153326271	153342262	1	1	2	1	3	4	distal upstream haplotype
Tir3b-F12	1	153316657	153347933	ENSMUSG00000026484	Rnf2	153281436	153325822	-1	1	2	1	2	2
Tir3b-F12	1	153316657	153347933	ENSMUSG00000026484	Rnf2	153353276	153382569	-1	1	2	3	4	4	distal downstream haplotype
Tir3b-F12	1	153316657	153347933	ENSMUSG00000026484	Rnf2	153389142	153392453	-1	1	2	1	1	1	distal downstream haplotype
Tir3b-F12	1	153316657	153347933	ENSMUSG00000026484	Rnf2	153392770	153402357	-1	1	2	1	2	2	distal downstream haplotype
Tir3b-F12	1	153316657	153347933	ENSMUSG00000026484	Rnf2	153439227	153455761	-1	1	2	1	3	3	distal downstream haplotype
Tir3b-F12	1	153316657	153347933	ENSMUSG00000026484	Rnf2	153456260	153469963	-1	1	2	1	3	4	distal downstream haplotype
Tir3b-F12	1	153316657	153347933	ENSMUSG00000026484	Rnf2	153501059	153512236	-1	1	2	1	3	2	distal downstream haplotype
Tir3b-F12	1	153316657	153347933	ENSMUSG00000026484	Rnf2	153512940	153541290	-1	1	2	3	3	3	distal downstream haplotype
Tir3b-F12	1	153418594	153566437	ENSMUSG00000026483	Fam129a	153402847	153404146	1	1	1	1	1	1	proximal downstream haplotype
Tir3b-F12	1	153316657	153347933	ENSMUSG00000026484	Rnf2	153402847	153404146	-1	1	1	1	1	1	distal downstream haplotype
Tir3b-F12	1	153418594	153566437	ENSMUSG00000026483	Fam129a	153404679	153410120	1	1	1	1	1	1	proximal downstream haplotype
Tir3b-F12	1	153316657	153347933	ENSMUSG00000026484	Rnf2	153404679	153410120	-1	1	1	1	1	1	distal downstream haplotype
Tir3b-F12	1	153316657	153347933	ENSMUSG00000026484	Rnf2	153541560	153556066	-1	1	2	1	2	2	distal downstream haplotype
Tir3b-F12	1	153316657	153347933	ENSMUSG00000026484	Rnf2	153556350	153557776	-1	1	2	1	2	2	distal downstream haplotype
Tir3b-F12	1	153418594	153566437	ENSMUSG00000026483	Fam129a	153326271	153342262	1	1	2	1	3	4	proximal downstream haplotype
Tir3b-F12	1	153418594	153566437	ENSMUSG00000026483	Fam129a	153353276	153382569	1	1	2	3	4	4	proximal downstream haplotype
Tir3b-F12	1	153418594	153566437	ENSMUSG00000026483	Fam129a	153389142	153392453	1	1	2	1	1	1	proximal downstream haplotype
Tir3b-F12	1	153602504	153669181	ENSMUSG00000043019	Edem3	153480611	153490450	1	1	1	1	1	1	proximal downstream haplotype
Tir3b-F12	1	153316657	153347933	ENSMUSG00000026484	Rnf2	153480611	153490450	-1	1	1	1	1	1	distal downstream haplotype
Tir3b-F12	1	153418594	153566437	ENSMUSG00000026483	Fam129a	153392770	153402357	1	1	2	1	2	2	proximal downstream haplotype
Tir3b-F12	1	153418594	153566437	ENSMUSG00000026483	Fam129a	153410191	153428248	1	1	2	3	2	2
Tir3b-F12	1	153602504	153669181	ENSMUSG00000043019	Edem3	153439227	153455761	1	1	2	1	3	3	proximal downstream haplotype
Tir3b-F12	1	153602504	153669181	ENSMUSG00000043019	Edem3	153456260	153469963	1	1	2	1	3	4	proximal downstream haplotype
Tir3b-F12	1	153602504	153669181	ENSMUSG00000043019	Edem3	153501059	153512236	1	1	2	1	3	2	proximal downstream haplotype
Tir3b-F12	1	153602504	153669181	ENSMUSG00000043019	Edem3	153512940	153541290	1	1	2	3	3	3	proximal downstream haplotype
Tir3b-F12	1	153602504	153669181	ENSMUSG00000043019	Edem3	153541560	153556066	1	1	2	1	2	2	proximal downstream haplotype
Tir3b-F12	1	153602504	153669181	ENSMUSG00000043019	Edem3	153556350	153557776	1	1	2	1	2	2	proximal downstream haplotype
Tir3b-F12	1	153418594	153566437	ENSMUSG00000026483	Fam129a	153558604	153570663	1	1	1	1	1	1
Tir3b-F12	1	153602504	153669181	ENSMUSG00000043019	Edem3	153570732	153571256	1	1	1	1	1	1	proximal downstream haplotype
Tir3b-F12	1	153418594	153566437	ENSMUSG00000026483	Fam129a	153570732	153571256	1	1	1	1	1	1	distal upstream haplotype
Tir3b-F12	1	153602504	153669181	ENSMUSG00000043019	Edem3	153571864	153721823	1	1	1	1	1	1
Tir3b-F12	1	153701953	153702085	ENSMUSG00000084557	U4	153571864	153721823	-1	1	1	1	1	1
Tir3b-F12	1	153736468	153736560	ENSMUSG00000073540	AC166332.7	153722313	153739055	-1	1	1	1	1	1
Tir3b-F12	1	153737978	153937229	ENSMUSG00000032666	1700025G04Rik	153722313	153739055	-1	1	1	1	1	1
Tir3b-F12	1	154217886	154233770	ENSMUSG00000014980	Tsen15	153739506	153739981	-1	1	1	1	1	1	proximal upstream haplotype
Tir3b-F12	1	153736468	153736560	ENSMUSG00000073540	AC166332.7	153739506	153739981	-1	1	1	1	1	1	distal downstream haplotype
Tir3b-F12	1	153736468	153736560	ENSMUSG00000073540	AC166332.7	153740245	153741386	-1	1	2	1	2	2	distal downstream haplotype
Tir3b-F12	1	153736468	153736560	ENSMUSG00000073540	AC166332.7	153741962	153756888	-1	1	2	1	3	4	distal downstream haplotype
Tir3b-F12	1	154217886	154233770	ENSMUSG00000014980	Tsen15	153741655	153741901	-1	1	1	1	1	1	proximal upstream haplotype
Tir3b-F12	1	153736468	153736560	ENSMUSG00000073540	AC166332.7	153741655	153741901	-1	1	1	1	1	1	distal downstream haplotype
Tir3b-F12	1	153736468	153736560	ENSMUSG00000073540	AC166332.7	153756993	153758032	-1	1	2	1	3	3	distal downstream haplotype
Tir3b-F12	1	153736468	153736560	ENSMUSG00000073540	AC166332.7	153758098	153758134	-1	1	2	1	2	3	distal downstream haplotype
Tir3b-F12	1	153736468	153736560	ENSMUSG00000073540	AC166332.7	153758517	153760601	-1	1	2	1	2	2	distal downstream haplotype
Tir3b-F12	1	153736468	153736560	ENSMUSG00000073540	AC166332.7	153761545	153775326	-1	1	2	1	2	3	distal downstream haplotype
Tir3b-F12	1	153736468	153736560	ENSMUSG00000073540	AC166332.7	153775378	153779575	-1	1	2	1	2	2	distal downstream haplotype
Tir3b-F12	1	153736468	153736560	ENSMUSG00000073540	AC166332.7	153780001	153780732	-1	1	2	1	2	2	distal downstream haplotype
Tir3b-F12	1	153736468	153736560	ENSMUSG00000073540	AC166332.7	153787104	153855750	-1	1	2	1	2	2	distal downstream haplotype
Tir3b-F12	1	153737978	153937229	ENSMUSG00000032666	1700025G04Rik	153856784	153992386	-1	1	2	2	3	2
Tir3b-F12	1	153737978	153937229	ENSMUSG00000032666	1700025G04Rik	154023210	154025025	-1	1	2	1	2	2	distal downstream haplotype
Tir3b-F12	1	153737978	153937229	ENSMUSG00000032666	1700025G04Rik	154029552	154066280	-1	1	2	1	2	2	distal downstream haplotype
Tir3b-F12	1	153737978	153937229	ENSMUSG00000032666	1700025G04Rik	154067593	154068115	-1	1	2	1	3	4	distal downstream haplotype
Tir3b-F12	1	153737978	153937229	ENSMUSG00000032666	1700025G04Rik	154068941	154085364	-1	1	2	1	2	2	distal downstream haplotype
Tir3b-F12	1	153737978	153937229	ENSMUSG00000032666	1700025G04Rik	154086543	154100408	-1	1	2	2	3	3	distal downstream haplotype
Tir3b-F12	1	153737978	153937229	ENSMUSG00000032666	1700025G04Rik	154100605	154125320	-1	1	2	1	2	2	distal downstream haplotype
Tir3b-F12	1	154217886	154233770	ENSMUSG00000014980	Tsen15	153780853	153786907	-1	1	1	1	1	1	proximal upstream haplotype
Tir3b-F12	1	153736468	153736560	ENSMUSG00000073540	AC166332.7	153780853	153786907	-1	1	1	1	1	1	distal downstream haplotype
Tir3b-F12	1	153737978	153937229	ENSMUSG00000032666	1700025G04Rik	154127719	154129239	-1	1	2	1	2	2	distal downstream haplotype
Tir3b-F12	1	153737978	153937229	ENSMUSG00000032666	1700025G04Rik	154130161	154195728	-1	1	2	1	2	2	distal downstream haplotype
Tir3b-F12	1	153737978	153937229	ENSMUSG00000032666	1700025G04Rik	154195964	154197372	-1	1	2	1	3	2	distal downstream haplotype
Tir3b-F12	1	154217886	154233770	ENSMUSG00000014980	Tsen15	153993179	153994989	-1	1	1	1	1	1	proximal upstream haplotype
Tir3b-F12	1	153737978	153937229	ENSMUSG00000032666	1700025G04Rik	153993179	153994989	-1	1	1	1	1	1	distal downstream haplotype
Tir3b-F12	1	154217886	154233770	ENSMUSG00000014980	Tsen15	153998376	154023139	-1	1	1	1	1	1	proximal upstream haplotype
Tir3b-F12	1	153737978	153937229	ENSMUSG00000032666	1700025G04Rik	153998376	154023139	-1	1	1	1	1	1	distal downstream haplotype
Tir3b-F12	1	153737978	153937229	ENSMUSG00000032666	1700025G04Rik	154197600	154200415	-1	1	2	1	2	3	distal downstream haplotype
Tir3b-F12	1	154217886	154233770	ENSMUSG00000014980	Tsen15	153740245	153741386	-1	1	2	1	2	2	proximal upstream haplotype
Tir3b-F12	1	154217886	154233770	ENSMUSG00000014980	Tsen15	153741962	153756888	-1	1	2	1	3	4	proximal upstream haplotype
Tir3b-F12	1	154217886	154233770	ENSMUSG00000014980	Tsen15	153756993	153758032	-1	1	2	1	3	3	proximal upstream haplotype
Tir3b-F12	1	154217886	154233770	ENSMUSG00000014980	Tsen15	153758098	153758134	-1	1	2	1	2	3	proximal upstream haplotype
Tir3b-F12	1	154217886	154233770	ENSMUSG00000014980	Tsen15	153758517	153760601	-1	1	2	1	2	2	proximal upstream haplotype
Tir3b-F12	1	154217886	154233770	ENSMUSG00000014980	Tsen15	153761545	153775326	-1	1	2	1	2	3	proximal upstream haplotype
Tir3b-F12	1	154217886	154233770	ENSMUSG00000014980	Tsen15	153775378	153779575	-1	1	2	1	2	2	proximal upstream haplotype
Tir3b-F12	1	154217886	154233770	ENSMUSG00000014980	Tsen15	153780001	153780732	-1	1	2	1	2	2	proximal upstream haplotype
Tir3b-F12	1	154217886	154233770	ENSMUSG00000014980	Tsen15	153787104	153855750	-1	1	2	1	2	2	proximal upstream haplotype
Tir3b-F12	1	154217886	154233770	ENSMUSG00000014980	Tsen15	154023210	154025025	-1	1	2	1	2	2	proximal upstream haplotype
Tir3b-F12	1	154217886	154233770	ENSMUSG00000014980	Tsen15	154029552	154066280	-1	1	2	1	2	2	proximal upstream haplotype
Tir3b-F12	1	154217886	154233770	ENSMUSG00000014980	Tsen15	154125517	154126335	-1	1	1	1	1	1	proximal upstream haplotype
Tir3b-F12	1	153737978	153937229	ENSMUSG00000032666	1700025G04Rik	154125517	154126335	-1	1	1	1	1	1	distal downstream haplotype
Tir3b-F12	1	154217886	154233770	ENSMUSG00000014980	Tsen15	154067593	154068115	-1	1	2	1	3	4	proximal upstream haplotype
Tir3b-F12	1	154217886	154233770	ENSMUSG00000014980	Tsen15	154068941	154085364	-1	1	2	1	2	2	proximal upstream haplotype
Tir3b-F12	1	154217886	154233770	ENSMUSG00000014980	Tsen15	154086543	154100408	-1	1	2	2	3	3	proximal upstream haplotype
Tir3b-F12	1	154217886	154233770	ENSMUSG00000014980	Tsen15	154100605	154125320	-1	1	2	1	2	2	proximal upstream haplotype
Tir3b-F12	1	154217886	154233770	ENSMUSG00000014980	Tsen15	154127719	154129239	-1	1	2	1	2	2	proximal upstream haplotype
Tir3b-F12	1	154217886	154233770	ENSMUSG00000014980	Tsen15	154130161	154195728	-1	1	2	1	2	2	proximal upstream haplotype
Tir3b-F12	1	154217886	154233770	ENSMUSG00000014980	Tsen15	154195964	154197372	-1	1	2	1	3	2	proximal upstream haplotype
Tir3b-F12	1	154217886	154233770	ENSMUSG00000014980	Tsen15	154197600	154200415	-1	1	2	1	2	3	proximal upstream haplotype
Tir3b-F12	1	154217886	154233770	ENSMUSG00000014980	Tsen15	154200642	154219283	-1	1	2	1	2	2
Tir3b-F12	1	154217886	154233770	ENSMUSG00000014980	Tsen15	154219552	154235561	-1	1	2	1	3	4
Tir3b-F12	1	154247051	154357824	ENSMUSG00000032649	Glt25d2	154236379	154297126	1	1	2	1	3	4
Tir3b-F12	1	154254204	154254655	ENSMUSG00000080878	AC123732.3	154236379	154297126	-1	1	2	1	3	4
Tir3b-F12	1	154363890	154613481	ENSMUSG00000026482	Rgl1	154297209	154320350	-1	1	1	1	2	1	proximal upstream haplotype
Tir3b-F12	1	154254204	154254655	ENSMUSG00000080878	AC123732.3	154297209	154320350	-1	1	1	1	2	1	distal downstream haplotype
Tir3b-F12	1	154247051	154357824	ENSMUSG00000032649	Glt25d2	154322077	154365681	1	1	1	1	2	1
Tir3b-F12	1	154363890	154613481	ENSMUSG00000026482	Rgl1	154322077	154365681	-1	1	1	1	2	1
Tir3b-F12	1	154576289	154577689	ENSMUSG00000080950	AC123613.3	154366422	154367301	-1	1	1	1	2	1	proximal upstream haplotype
Tir3b-F12	1	154254204	154254655	ENSMUSG00000080878	AC123732.3	154366422	154367301	-1	1	1	1	2	1	distal downstream haplotype
Tir3b-F12	1	154576289	154577689	ENSMUSG00000080950	AC123613.3	154367455	154386276	-1	1	1	1	2	1	proximal upstream haplotype
Tir3b-F12	1	154254204	154254655	ENSMUSG00000080878	AC123732.3	154367455	154386276	-1	1	1	1	2	1	distal downstream haplotype
Tir3b-F12	1	154576289	154577689	ENSMUSG00000080950	AC123613.3	154386356	154441865	-1	1	1	1	2	1	proximal upstream haplotype
Tir3b-F12	1	154254204	154254655	ENSMUSG00000080878	AC123732.3	154386356	154441865	-1	1	1	1	2	1	distal downstream haplotype
Tir3b-F12	1	154576289	154577689	ENSMUSG00000080950	AC123613.3	154442966	154444688	-1	1	1	1	2	1	proximal upstream haplotype
Tir3b-F12	1	154254204	154254655	ENSMUSG00000080878	AC123732.3	154442966	154444688	-1	1	1	1	2	1	distal downstream haplotype
Tir3b-F12	1	154576289	154577689	ENSMUSG00000080950	AC123613.3	154444852	154525908	-1	1	1	1	2	1	proximal upstream haplotype
Tir3b-F12	1	154254204	154254655	ENSMUSG00000080878	AC123732.3	154444852	154525908	-1	1	1	1	2	1	distal downstream haplotype
Tir3b-F12	1	154576289	154577689	ENSMUSG00000080950	AC123613.3	154526384	154560332	-1	1	1	1	2	1	proximal upstream haplotype
Tir3b-F12	1	154254204	154254655	ENSMUSG00000080878	AC123732.3	154526384	154560332	-1	1	1	1	2	1	distal downstream haplotype
Tir3b-F12	1	154576289	154577689	ENSMUSG00000080950	AC123613.3	154562931	154601158	-1	1	1	1	2	1
Tir3b-F12	1	154597681	154604674	ENSMUSG00000055547	Apobec4	154562931	154601158	1	1	1	1	2	1
Tir3b-F12	1	154613805	154622708	ENSMUSG00000008475	Arpc5	154602146	154602558	1	1	1	1	2	1	proximal downstream haplotype
Tir3b-F12	1	154576289	154577689	ENSMUSG00000080950	AC123613.3	154602146	154602558	-1	1	1	1	2	1	distal downstream haplotype
Tir3b-F12	1	154363890	154613481	ENSMUSG00000026482	Rgl1	154603649	154627443	-1	1	1	1	2	1
Tir3b-F12	1	154597681	154604674	ENSMUSG00000055547	Apobec4	154603649	154627443	1	1	1	1	2	1
Tir3b-F12	1	154613805	154622708	ENSMUSG00000008475	Arpc5	154603649	154627443	1	1	1	1	2	1
Tir3b-F12	1	154654966	154684121	ENSMUSG00000026480	Ncf2	154627785	154628348	1	1	1	1	2	1	proximal downstream haplotype
Tir3b-F12	1	154613805	154622708	ENSMUSG00000008475	Arpc5	154627785	154628348	1	1	1	1	2	1	distal upstream haplotype
Tir3b-F12	1	154654966	154684121	ENSMUSG00000026480	Ncf2	154629231	154646916	1	1	1	1	2	1	proximal downstream haplotype
Tir3b-F12	1	154613805	154622708	ENSMUSG00000008475	Arpc5	154629231	154646916	1	1	1	1	2	1	distal upstream haplotype
Tir3b-F12	1	154654966	154684121	ENSMUSG00000026480	Ncf2	154647455	154745342	1	1	1	1	1	1
Tir3b-F12	1	154684126	154749752	ENSMUSG00000042772	Smg7	154647455	154745342	-1	1	1	1	1	1
Tir3b-F12	1	154802128	154964443	ENSMUSG00000042751	Nmnat2	154756358	154759732	1	1	1	1	1	1	proximal downstream haplotype
Tir3b-F12	1	154684126	154749752	ENSMUSG00000042772	Smg7	154756358	154759732	-1	1	1	1	1	1	distal downstream haplotype
Tir3b-F12	1	154802128	154964443	ENSMUSG00000042751	Nmnat2	154760129	154778240	1	1	1	2	1	1	proximal downstream haplotype
Tir3b-F12	1	154684126	154749752	ENSMUSG00000042772	Smg7	154760129	154778240	-1	1	1	2	1	1	distal downstream haplotype
Tir3b-F12	1	154802128	154964443	ENSMUSG00000042751	Nmnat2	154778426	154778523	1	1	1	1	1	1	proximal downstream haplotype
Tir3b-F12	1	154684126	154749752	ENSMUSG00000042772	Smg7	154778426	154778523	-1	1	1	1	1	1	distal downstream haplotype
Tir3b-F12	1	154802128	154964443	ENSMUSG00000042751	Nmnat2	154778755	154818883	1	1	2	3	4	2
Tir3b-F12	1	154969886	155033577	ENSMUSG00000026479	Lamc2	154841555	154860949	-1	1	1	1	2	3	proximal upstream haplotype
Tir3b-F12	1	154684126	154749752	ENSMUSG00000042772	Smg7	154841555	154860949	-1	1	1	1	2	3	distal downstream haplotype
Tir3b-F12	1	154969886	155033577	ENSMUSG00000026479	Lamc2	154861195	154863551	-1	1	1	1	2	1	proximal upstream haplotype
Tir3b-F12	1	154684126	154749752	ENSMUSG00000042772	Smg7	154861195	154863551	-1	1	1	1	2	1	distal downstream haplotype
Tir3b-F12	1	154969886	155033577	ENSMUSG00000026479	Lamc2	154863762	154903011	-1	1	1	1	2	1	proximal upstream haplotype
Tir3b-F12	1	154684126	154749752	ENSMUSG00000042772	Smg7	154863762	154903011	-1	1	1	1	2	1	distal downstream haplotype
Tir3b-F12	1	154969886	155033577	ENSMUSG00000026479	Lamc2	154904181	154911547	-1	1	1	1	2	1	proximal upstream haplotype
Tir3b-F12	1	154684126	154749752	ENSMUSG00000042772	Smg7	154904181	154911547	-1	1	1	1	2	1	distal downstream haplotype
Tir3b-F12	1	154969886	155033577	ENSMUSG00000026479	Lamc2	154911952	154945664	-1	1	1	1	2	1	proximal upstream haplotype
Tir3b-F12	1	154684126	154749752	ENSMUSG00000042772	Smg7	154911952	154945664	-1	1	1	1	2	1	distal downstream haplotype
Tir3b-F12	1	154802128	154964443	ENSMUSG00000042751	Nmnat2	154957997	154976467	1	1	2	1	1	1
Tir3b-F12	1	154969886	155033577	ENSMUSG00000026479	Lamc2	154957997	154976467	-1	1	2	1	1	1
Tir3b-F12	1	155066053	155179916	ENSMUSG00000026478	Lamc1	154976800	155019455	-1	1	1	1	1	1	proximal upstream haplotype
Tir3b-F12	1	154802128	154964443	ENSMUSG00000042751	Nmnat2	154976800	155019455	1	1	1	1	1	1	distal upstream haplotype
Tir3b-F12	1	154969886	155033577	ENSMUSG00000026479	Lamc2	155029858	155034310	-1	1	1	1	2	1
Tir3b-F12	1	155066053	155179916	ENSMUSG00000026478	Lamc1	155045786	155092631	-1	1	1	1	2	1
Tir3b-F12	1	155066053	155179916	ENSMUSG00000026478	Lamc1	155092802	155278377	-1	1	2	2	2	2
Tir3b-F12	1	155152562	155153608	ENSMUSG00000079138	AC117550.8	155092802	155278377	1	1	2	2	2	2
Tir3b-F12	1	155251957	155255559	ENSMUSG00000073538	EG626058	155092802	155278377	-1	1	2	2	2	2
Tir3b-F12	1	155272339	155299704	ENSMUSG00000042708	1700012A16Rik	155092802	155278377	1	1	2	2	2	2
Tir3b-F12	1	155272339	155299704	ENSMUSG00000042708	1700012A16Rik	155280310	155305066	1	1	1	1	1	1
Tir3b-F12	1	155287209	155287348	ENSMUSG00000064435	SNORA4	155280310	155305066	1	1	1	1	1	1
Tir3b-F12	1	155302943	155334738	ENSMUSG00000042699	Dhx9	155280310	155305066	-1	1	1	1	1	1
Tir3b-F12	1	155302943	155334738	ENSMUSG00000042699	Dhx9	155305431	155563831	-1	1	1	1	1	1
Tir3b-F12	1	155350147	155396846	ENSMUSG00000042684	Npl	155305431	155563831	-1	1	1	1	1	1
Tir3b-F12	1	155500167	155544797	ENSMUSG00000042671	Rgs8	155305431	155563831	1	1	1	1	1	1
Tir3b-F12	1	155587478	155592594	ENSMUSG00000026475	Rgs16	155564684	155564886	1	1	1	1	1	1	proximal downstream haplotype
Tir3b-F12	1	155500167	155544797	ENSMUSG00000042671	Rgs8	155564684	155564886	1	1	1	1	1	1	distal upstream haplotype
Tir3b-F12	1	155587478	155592594	ENSMUSG00000026475	Rgs16	155565250	155571029	1	1	1	1	1	1	proximal downstream haplotype
Tir3b-F12	1	155500167	155544797	ENSMUSG00000042671	Rgs8	155565250	155571029	1	1	1	1	1	1	distal upstream haplotype
Tir3b-F12	1	155587478	155592594	ENSMUSG00000026475	Rgs16	155571084	155597833	1	1	1	1	1	1
Tir3b-F12	1	155600060	155609471	ENSMUSG00000066800	Rnasel	155599327	155693834	1	1	1	1	1	1
Tir3b-F12	1	155626517	155655295	ENSMUSG00000042641	Rgsl1	155599327	155693834	-1	1	1	1	1	1
Tir3b-F12	1	155669421	155691272	ENSMUSG00000042634	AC157793.6	155599327	155693834	-1	1	1	1	1	1
Tir3b-F12	1	155697474	155698256	ENSMUSG00000045968	5830403L16Rik	155695128	155823767	-1	1	1	1	1	1
Tir3b-F12	1	155721475	155724001	ENSMUSG00000043282	EG433365	155695128	155823767	1	1	1	1	1	1
Tir3b-F12	1	155738922	155740188	ENSMUSG00000047053	Teddm1	155695128	155823767	1	1	1	1	1	1
Tir3b-F12	1	155747074	155756824	ENSMUSG00000026473	Glul	155695128	155823767	1	1	1	1	1	1
Tir3b-F12	1	155752801	155764441	ENSMUSG00000079255	AC099702.12	155695128	155823767	-1	1	1	1	1	1
Tir3b-F12	1	156051227	156052804	ENSMUSG00000066797	AC118263.8-1	155826977	157078503	1	1	1	1	1	1
Tir3b-F12	1	156158538	156158657	ENSMUSG00000064860	5S_rRNA	155826977	157078503	-1	1	1	1	1	1
Tir3b-F12	1	156239649	156573049	ENSMUSG00000004110	Cacna1e	155826977	157078503	-1	1	1	1	1	1
Tir3b-F12	1	156945634	156946560	ENSMUSG00000056708	Ier5	155826977	157078503	-1	1	1	1	1	1
Tir3b-F12	1	156975076	156993934	ENSMUSG00000026471	Mr1	155826977	157078503	-1	1	1	1	1	1
Tir3b-F12	1	157005879	157054371	ENSMUSG00000026470	Stx6	155826977	157078503	1	1	1	1	1	1
Tir3b-F12	1	157059603	157079870	ENSMUSG00000033722	BC034090	155826977	157078503	-1	1	1	1	1	1
Tir3b-F12	1	157122787	157264574	ENSMUSG00000026469	Xpr1	157078760	157078848	-1	1	1	1	1	1	proximal upstream haplotype
Tir3b-F12	1	157005879	157054371	ENSMUSG00000026470	Stx6	157078760	157078848	1	1	1	1	1	1	distal upstream haplotype
Tir3b-F12	1	157005879	157054371	ENSMUSG00000026470	Stx6	157079523	157079831	1	1	2	3	2	3	distal upstream haplotype
Tir3b-F12	1	157059603	157079870	ENSMUSG00000033722	BC034090	157080011	157088120	-1	1	2	3	4	4	distal downstream haplotype
Tir3b-F12	1	157122787	157264574	ENSMUSG00000026469	Xpr1	157079523	157079831	-1	1	2	3	2	3	proximal upstream haplotype
Tir3b-F12	1	157122787	157264574	ENSMUSG00000026469	Xpr1	157080011	157088120	-1	1	2	3	4	4	proximal upstream haplotype
Tir3b-F12	1	157122787	157264574	ENSMUSG00000026469	Xpr1	157088240	157530650	-1	1	1	1	1	1
[truncated: 4,041 more rows]
