# Supplementary material for: A Comprehensive Genetic Analysis of Candidate Genes Regulating Response to Trypanosoma congolense Infection in Mice
Source: PLoS Negl Trop Dis. 2010 Nov 9;4(11):e880. doi: 10.1371/journal.pntd.0000880 (PMC2976683; doi:10.1371/journal.pntd.0000880)
Supplement: Data S3 — SNP validation.xls. Comparison of resequencing of Tir1 region on the Illumina system at the Wellcome Trust Sanger Institute and on the 454 system at the University of Liverpool. (0.04 MB XLS) [file pntd.0000880.s003.xls]

## Sheet: Test.txt
									Means and Standard Deviations of alternate allele frequency								Means and standard deviations of coverage
Rank	Comparison	Minimum Coverage	Alternate allele frequency	AJ	C3H	BALBc	129	TOTAL	AJ-MeanVarFreq	AJ-StdVarFreq	C3H-MeanVarFreq	C3H-StdVarFreq	BALBc-MeanVarFreq	Balbc-StdVarFreq	129-MeanVarFreq	129-StdVarFreq	AJ-MeanVarFreq	AJ-StdVarFreq	C3H-MeanVarFreq	C3H-StdVarFreq	BALBc-MeanVarFreq	Balbc-StdVarFreq	129-MeanVarFreq	129-StdVarFreq
0	Positions in Sanger excluding heterozygotes			15968	15128	13061	5701	49858
0	Positions in Sanger heterozygotes			3120	2095	2543	1619	9377
0	Heterozygous in 454 25 < PercentReads < 75	8	25-75	2581	1100	2298	1157	7136	48.09		51.1		47.02		47.4
1	Positions in 454	1	0	23355	16706	22477	8179	70717	59.4	33.91	71.66	31	51.64	34.97	58.64	34.69	18.09		10.97		17.27		11.15
1	Positions in 454	4	0	21586	14358	21331	7119	64394	54.88	33.43	66.71	31.68	48.31	34.04	52.88	34.18	20.17		12.83		18.46		12.7
1	Positions in 454	8	0	19122	10890	19110	5359	54481	50.63	33.42	61.27	32.94	44.29	33.46	47.3	34.15	22.86		15.51		20.52		15.15
2	Positions in 454	1	80	11717	11148	10492	4260	37617	97.39	3.7	97.43	3.84	97.22	3.66	98.38	3.17	14.68		9.65		14.37		8.93
2	Positions in 454	4	80	10239	9166	9530	3414	32349	96.8	3.96	96.61	4.21	96.79	3.77	97.78	3.58	17.21		11.73		16.13		11.1
2	Positions in 454	8	80	8584	6574	8044	2286	25488	96.62	3.72	96.27	3.87	96.54	3.63	97.67	3.33	20.03		14.53		18.59		13.96
3	Positions in Sanger and 454,	1	0	11260	11248	10255	4026	36789	95.58	8.65	95.09	8.89	95.5	8.48	96.78	7.58	16.87	10.6	10.93	6.37	16.68	9.47	10.07	5.78
3	Positions in Sanger and 454,	4	0	10008	9292	9458	3262	32020	95.32	8.64	94.73	8.7	95.31	8.48	96.48	7.62	18.6	9.97	12.59	5.76	17.83	8.96	11.72	5.18
3	Positions in Sanger and 454,	8	0	8427	6644	8021	2179	25271	95.33	8.24	94.73	8.1	95.24	8.28	96.46	7.28	20.88	9.21	15	5.04	19.83	8.25	14.31	4.39
4	Positions in Sanger and 454,	1	80	10585	10395	9670	3825	34475	97.33	4.4	97.1	4.87	97.15	4.55	98.17	4.19	16.98	10.5	11.1	6.4	16.75	9.41	10.1	5.73
4	Positions in Sanger and 454,	4	80	9433	8647	8929	3112	30121	97	4.56	96.52	5.15	96.92	4.66	97.75	4.54	18.69	9.84	12.73	5.77	17.89	8.88	11.72	5.1
4	Positions in Sanger and 454,	8	80	7997	6264	7601	2094	23956	96.83	4.44	96.21	4.89	96.76	4.53	97.58	4.31	20.88	9.08	15.07	5.06	19.84	8.17	14.25	4.31
5	Positions in Sanger and 454 Sanger not heterozygous;	1	0	11291	11298	10302	4032	36923	95.08	8.45	95.11	7.88	95.05	7.76	96.78	6.53	14.62	10.08	9.71	5.94	14.66	8.6	8.92	5.34
5	Positions in Sanger and 454 Sanger not heterozygous;	4	0	10037	9337	9501	3268	32143	94.62	8.59	94.59	7.63	94.68	7.85	96.31	6.81	16.87	9.5	11.71	5.3	16.18	8	10.91	4.77
5	Positions in Sanger and 454 Sanger not heterozygous;	8	0	8451	6675	8057	2183	25366	94.74	8.03	94.55	6.97	94.55	7.66	96.33	6.64	19.53	8.94	14.53	4.61	18.64	7.16	13.85	4.03
6	Positions in Sanger and 454 Sanger not heterozygous;	1	80	10604	10431	9701	3828	34564	97.54	3.44	97.47	3.76	97.26	3.54	98.44	3.14	14.69	9.82	9.84	5.94	14.76	8.55	8.95	5.31
6	Positions in Sanger and 454 Sanger not heterozygous;	4	80	9450	8679	8956	3115	30200	97.04	3.65	96.7	4.12	96.9	3.64	97.91	3.51	16.94	9.17	11.84	5.26	16.28	7.91	10.94	4.71
6	Positions in Sanger and 454 Sanger not heterozygous;	8	80	8010	6287	7623	2095	24015	96.82	3.52	96.28	3.88	96.65	3.49	97.76	3.29	19.5	8.55	14.59	4.58	18.69	7.07	13.78	3.97
7	Positions in Sanger and 454 Sanger heterozygous;	1	0	1456	953	1400	847	4656	49.35	21.08	53.24	19.66	49.27	22.07	52.41	18.47	25.61	19.01	15.8	9.39	18.91	11.51	13.93	7.63
7	Positions in Sanger and 454 Sanger heterozygous;	4	0	1419	904	1363	794	4480	47.88	20.1	49.64	16.19	46.77	20.11	48.95	14.73	26.72	18.82	17.07	9.02	19.95	11.1	15.12	7.07
7	Positions in Sanger and 454 Sanger heterozygous;	8	0	1307	781	1281	673	4042	45.86	18.81	47.21	14.56	44.46	18.42	47.02	13.17	29.45	18.37	19.65	8.21	21.96	10.49	17.57	6.17
8	Positions in Sanger and 454 Sanger heterozygous;	1	80	88	59	67	48	262	93.25	6.88	95.5	6.61	94.98	7.25	97.74	4.84	12.6	10.17	5.76	3.23	9.44	7.06	4.57	3.16
8	Positions in Sanger and 454 Sanger heterozygous;	4	80	75	31	47	17	170	91.94	6.94	91.96	7.05	92.95	7.73	92.65	6.49	14.23	10.07	8.05	2.46	12.28	6.47	8.38	2.91
8	Positions in Sanger and 454 Sanger heterozygous;	8	80	48	12	31	8	99	90.7	6.27	95.42	5.81	91.02	7.69	93.5	6.38	18.57	10.03	10.5	1.93	15.41	6	11.1	1.78
9	Positions in 454 but not Sanger	1	0	12068	5408	12181	4147	33804	27.7	28.76	34	29.91	23.66	24.97	36.68	27.44	28.48	19.74	15.85	8.98	23.51	12.16	14.76	7.85
9	Positions in 454 but not Sanger	4	0	11553	5021	11835	3851	32260	25.09	26.25	30.11	26.86	21.83	22.65	33.5	25.19	29.61	19.41	16.83	8.57	24.11	11.81	15.65	7.43
9	Positions in 454 but not Sanger	8	0	10675	4215	11056	3176	29122	22.52	24.47	25.72	24.3	19.76	20.88	30.33	24.07	31.51	18.98	18.79	7.95	25.34	11.23	17.57	6.76
10	Positions in 454 but not Sanger	1	80	1114	717	792	432	3055	97.11	5.17	97.26	5.16	97.25	5.16	97.68	4.86	14.88	17.01	8.15	5.56	11.09	8.54	9.58	7.49
10	Positions in 454 but not Sanger	4	80	790	487	574	299	2150	95.93	5.74	95.97	5.83	96.21	5.72	96.64	5.55	19.87	17.96	10.66	5.04	14.29	7.95	12.67	7.05
10	Positions in 454 but not Sanger	8	80	575	287	421	191	1474	95.79	5.37	95.84	5.22	96.13	5.44	96.79	4.94	24.94	18.67	13.74	4.39	17.17	7.4	16.15	6.6
11	Positions in Sanger but not 454	1	0	4708	3880	2806	1675	13069
11	Positions in Sanger but not 454	4	0	5960	5836	3603	2439	17838
11	Positions in Sanger but not 454	8	0	7541	8484	5040	3522	24587
12	Positions in Sanger but not 454	1	80	5383	4733	3391	1876	15383
12	Positions in Sanger but not 454	4	80	6535	6481	4132	2589	19737
12	Positions in Sanger but not 454	8	80	7971	8864	5460	3607	25902
13	Positions in Sanger and 454 heterozygous in Sanger	1	0	1456	953	1400	847	4656	49.35		53.24		49.27		52.41
13	Positions in Sanger and 454 heterozygous in Sanger	4	0	1419	904	1363	794	4480	47.88		49.64		46.77		48.95
13	Positions in Sanger and 454 heterozygous in Sanger	8	0	1307	781	1281	673	4042	45.86		47.21		44.46		47.02
14	Positions in Sanger and 454 heterozygous in Sanger	1	80	88	59	67	48	262	93.25		95.5		94.98		97.74
14	Positions in Sanger and 454 heterozygous in Sanger	4	80	75	31	47	17	170	91.94		91.96		92.95		92.65
14	Positions in Sanger and 454 heterozygous in Sanger	8	80	48	12	31	8	99	90.7		95.42		91.02		93.5
15	Positions in Sanger and 454 identical alleles Sanger not heterozygous	1	0	11257	11248	10253	4026	36784	95.58		95.09		95.5		96.78
15	Positions in Sanger and 454 identical alleles Sanger not heterozygous	4	0	10005	9292	9456	3262	32015	95.33		94.73		95.31		96.48
15	Positions in Sanger and 454 identical alleles Sanger not heterozygous	8	0	8425	6644	8019	2179	25267	95.34		94.73		95.24		96.46
16	Positions in Sanger and 454 identical alleles Sanger not heterozygous	1	80	10583	10395	9669	3825	34472	97.33		97.1		97.15		98.17
16	Positions in Sanger and 454 identical alleles Sanger not heterozygous	4	80	9431	8647	8928	3112	30118	97		96.52		96.92		97.75
16	Positions in Sanger and 454 identical alleles Sanger not heterozygous	8	80	7996	6264	7600	2094	23954	96.83		96.21		96.76		97.58
17	Positions in Sanger and 454 identical alleles Not near Homopolymer Sanger not heterozygous	1	0	11017	10975	10010	3921	35923
17	Positions in Sanger and 454 identical alleles Not near Homopolymer Sanger not heterozygous	4	0	31206	30234	28719	10850	101009
17	Positions in Sanger and 454 identical alleles Not near Homopolymer Sanger not heterozygous	8	0	48719	45214	45304	16035	155272
18	Positions in Sanger and 454 identical alleles Not near Homopolymer Sanger not heterozygous	1	80	21413	21170	19487	7669	69739
18	Positions in Sanger and 454 identical alleles Not near Homopolymer Sanger not heterozygous	4	80	40473	38722	37470	13904	130569
18	Positions in Sanger and 454 identical alleles Not near Homopolymer Sanger not heterozygous	8	80	56575	51376	52760	18096	178807
19	Positions in Sanger and 454 identical alleles or alt allele like second allele of heterozygote	1	0	12727	12206	11676	4874	41483	88.87		91.38		89.7		88.58
19	Positions in Sanger and 454 identical alleles or alt allele like second allele of heterozygote	4	0	11437	10200	10841	4059	36537	87.63		90.02		88.87		86.46
19	Positions in Sanger and 454 identical alleles or alt allele like second allele of heterozygote	8	0	9741	7430	9319	2854	29344	87.02		89.12		88.18		84.79
20	Positions in Sanger and 454 identical alleles or alt allele like second allele of heterozygote	1	80	10685	10455	9759	3873	34772	97.47		97.44		97.23		98.42
20	Positions in Sanger and 454 identical alleles or alt allele like second allele of heterozygote	4	80	9518	8678	8996	3131	30323	96.95		96.65		96.86		97.87
20	Positions in Sanger and 454 identical alleles or alt allele like second allele of heterozygote	8	80	8053	6278	7648	2102	24081	96.74		96.27		96.6		97.74
21	Positions in Sanger and 454 different alleles	1	0	3	0	2	0	5	79		0		90		0
21	Positions in Sanger and 454 different alleles	4	0	3	0	2	0	5	79		0		90		0
21	Positions in Sanger and 454 different alleles	8	0	2	0	2	0	4	68.5		0		90		0
22	Positions in Sanger and 454 different alleles	1	80	2	0	1	0	3	95		0		0		0
22	Positions in Sanger and 454 different alleles	4	80	2	0	1	0	3	95		0		0		0
22	Positions in Sanger and 454 different alleles	8	80	1	0	1	0	2	0		0		0		0
23	Positions in 454 not in Sanger not near homopolymers	1	0	11877	5295	11997	4052	33221
23	Positions in 454 not in Sanger not near homopolymers	4	0	24335	10915	24422	8243	67915
23	Positions in 454 not in Sanger not near homopolymers	8	0	35616	15520	35866	11643	98645
24	Positions in 454 not in Sanger not near homopolymers	1	80	12961	5993	12768	4474	36196
24	Positions in 454 not in Sanger not near homopolymers	4	80	25102	11391	24977	8540	70010
24	Positions in 454 not in Sanger not near homopolymers	8	80	36174	15801	36273	11834	100082
25	Positions in 454 not in Sanger and near homopolymers	1	0	11041	11024	10049	3927	36041
25	Positions in 454 not in Sanger and near homopolymers	4	0	31267	30363	28821	10865	101316
25	Positions in 454 not in Sanger and near homopolymers	8	0	48810	45406	45461	16057	155734
26	Positions in 454 not in Sanger and near homopolymers	1	80	21452	21254	19553	7678	69937
26	Positions in 454 not in Sanger and near homopolymers	4	80	40547	38883	37596	13922	130948
26	Positions in 454 not in Sanger and near homopolymers	8	80	56675	51591	52936	18119	179321
27	Coverage of Positions in Sanger and not 454	1	0	15.16	10.45	16.17	9.47
27	Coverage of Positions in Sanger and not 454	4	0	11.39	7.5	12.82	6.93
27	Coverage of Positions in Sanger and not 454	8	0	10.33	7.92	11.26	7.66
28	Coverage of Positions in Sanger and not 454	1	80	16	10.88	16.93	10.15
28	Coverage of Positions in Sanger and not 454	4	80	12.77	8.42	14.14	7.69
28	Coverage of Positions in Sanger and not 454	8	80	11.54	8.49	12.46	8.09
29	Positions in Sanger with <2 coverage in 454	1	0	2279	1661	751	867	5558
29	Positions in Sanger with <2 coverage in 454	4	0	2343	1725	778	904	5750
29	Positions in Sanger with <2 coverage in 454	8	0	2382	1766	798	929	5875
30	Positions in Sanger with <2 coverage in 454	1	80	2289	1674	758	872	5593
30	Positions in Sanger with <2 coverage in 454	4	80	2350	1732	785	906	5773
30	Positions in Sanger with <2 coverage in 454	8	80	2384	1768	804	929	5885
